# Supplementary material for: l-Leucinium fluoride monohydrate
Source: Acta Crystallogr Sect E Struct Rep Online. 2012 Sep 19;68(Pt 10):o2959–60. doi: 10.1107/S1600536812039001 (PMC3470329; doi:10.1107/S1600536812039001)
Supplement: Supplementary file 1 [file e-68-o2959-sup1.cif]

##############################################################################
#                                                                            #
# This CIF contains the data in a paper accepted for publication in          #
# Acta Crystallographica Section E. It conforms to the requirements of       #
# Notes for Authors for Acta Crystallographica Section E, and has been       #
# peer reviewed under the auspices of the IUCr Commission on Journals.       #
#                                                                            #
# Full details of the Crystallographic Information File format               #
# are given in the paper "The Crystallographic Information File (CIF):       #
# a New Standard Archive File for Crystallography" by S. R. Hall, F. H.      #
# Allen and I. D. Brown [Acta Cryst. (1991), A47, 655-685].                  #
#                                                                            #
# The current version of the core CIF dictionary is obtainable from          #
# ftp://ftp.iucr.org/pub/cif_core.dic.                                       #
#                                                                            #
# Software is freely available for graphical display of the structure(s)     #
# in this CIF. For information consult the CIF software page                 #
# http://www.iucr.org/resources/cif/software.                                #
#                                                                            #
# This file may be used for bona fide research purposes within the           #
# scientific community so long as proper attribution is given to the journal # 
# article from which it was obtained.                                        #
#                                                                            #
##############################################################################
data_global
_audit_creation_method     'WinGX routine-INITIALISE'
_journal_date_recd_electronic     2012-05-20
_journal_date_accepted     2012-09-12
_journal_name_full     'Acta Crystallographica, Section E'
_journal_year     2012
_journal_volume     68
_journal_issue     10
_journal_page_first     o2959
_journal_page_last     o2960
_journal_paper_category     QO
_journal_paper_doi     10.1107/S1600536812039001
_journal_coeditor_code     AA2065
_publ_contact_author_name     'Lamia, Bendjeddou'
_publ_contact_author_address
;
Unit\'e de recherche Chimie de l'environnement et molculaire, structurale
'CHEMS', Facult\'e des Sciences Exactes,Campus Chaabet Ersas, Universit\'e
Mentouri de Constantine, 25000 Constantine, Alg\'erie
;
_publ_contact_author_email     'Lamiabendjeddou@yahoo.fr'
_publ_contact_author_fax     '00 (213) 31 61 46 44'
_publ_contact_author_phone     '00 (213) 31 61 46 44'
_publ_section_title
;
<i>L</i>-Leucinium fluoride monohydrate
;
loop_
    _publ_author_name
    _publ_author_address
    'Zeghouan, Ouahida'
;
Unit\'e de Recherche Chimie de l'Environnement et Molculaire Structurale (CHEMS)
Facult\'e des Sciences Exactes
Campus Chaabet Ersas
Universit\'e Mentouri de Constantine
25000 Constantine
Algeria
;
    'Bendjeddou, Lamia'
;
Unit\'e de Recherche Chimie de l'Environnement et Molculaire Structurale (CHEMS)
Facult\'e des Sciences Exactes
Campus Chaabet Ersas
Universit\'e Mentouri de Constantine
25000 Constantine
Algeria
;
    'Cherouana, Aouatef'
;
Unit\'e de Recherche Chimie de l'Environnement et Molculaire Structurale (CHEMS)
Facult\'e des Sciences Exactes
Campus Chaabet Ersas
Universit\'e Mentouri de Constantine
25000 Constantine
Algeria
;
    'Dahaoui, Slimane'
;
Cristallographie, R\'esonance Magn\'etique et Mod\'elisation (CRM2),
Universit\'e Henri Poincar\'e, Nancy 1, Facult\'e des Sciences,
BP 70239, 54506 Vandoeuvre l\`es Nancy CEDEX, France
;
    'Lecomte, Claude'
;
Cristallographie, R\'esonance Magn\'etique et Mod\'elisation (CRM2),
Universit\'e Henri Poincar\'e, Nancy 1, Facult\'e des Sciences,
BP 70239, 54506 Vandoeuvre l\`es Nancy CEDEX, France
;
_publ_section_synopsis     .
data_I
_chemical_name_systematic     'L-Leucinium fluoride monohydrate'
_chemical_name_common     'L-Leucinium fluoride monohydrate'
_chemical_formula_moiety     'C6 H14 N O2 +, F -, H2 O'
_chemical_formula_sum     'C6 H16 F N O3'
_chemical_formula_structural     'C6 H16 F N O3'
_chemical_formula_iupac     'C6 H14 N O2 +, F -, H2 O'
_chemical_formula_weight     169.20
_chemical_melting_point     ?
_symmetry_cell_setting     orthorhombic
_symmetry_space_group_name_H-M     'P 21 21 21'
_symmetry_space_group_name_Hall     'P 2ac 2ab'
loop_
    _symmetry_equiv_pos_site_id
    _symmetry_equiv_pos_as_xyz
    1 x,y,z
    2 1/2-x,-y,1/2+z
    3 1/2+x,1/2-y,-z
    4 -x,1/2+y,1/2-z
_cell_length_a     5.70580(10)
_cell_length_b     5.82890(10)
_cell_length_c     27.3150(4)
_cell_angle_alpha     90
_cell_angle_beta     90
_cell_angle_gamma     90
_cell_volume     908.46(3)
_cell_formula_units_Z     4
_cell_measurement_reflns_used     27972
_cell_measurement_theta_min     3.57
_cell_measurement_theta_max     30.47
_cell_measurement_temperature     100
_exptl_crystal_description     ' needle'
_exptl_crystal_colour     ' colourless'
_exptl_crystal_size_max     0.3
_exptl_crystal_size_mid     0.03
_exptl_crystal_size_min     0.02
_exptl_crystal_density_diffrn     1.237
_exptl_crystal_density_method     'Not Measured'
_exptl_crystal_F_000     368
_exptl_absorpt_coefficient_mu     0.109
_exptl_absorpt_correction_type     none
_diffrn_ambient_temperature     100
_diffrn_radiation_type     'MoK\a'
_diffrn_radiation_wavelength     0.71073
_diffrn_radiation_source     'Enhance (Mo) X-ray Source'
_diffrn_radiation_monochromator     'graphite'
_diffrn_measurement_device_type
           'Oxford Diffraction Super Nova diffractometer with an Atlas detector'
_diffrn_measurement_method     '\w scans'
_diffrn_detector_area_resol_mean     10.4508
_diffrn_reflns_number     27972
_diffrn_reflns_av_R_equivalents     0.039
_diffrn_reflns_av_sigmaI/netI     0.0196
_diffrn_reflns_theta_min     3.57
_diffrn_reflns_theta_max     30.47
_diffrn_reflns_theta_full     30.47
_diffrn_measured_fraction_theta_max     0.999
_diffrn_measured_fraction_theta_full     0.999
_diffrn_reflns_limit_h_min     -8
_diffrn_reflns_limit_h_max     8
_diffrn_reflns_limit_k_min     -8
_diffrn_reflns_limit_k_max     8
_diffrn_reflns_limit_l_min     -39
_diffrn_reflns_limit_l_max     39
_refine_special_details
;
Refinement of <i>F</i>^2^ against ALL reflections. The weighted <i>R</i>-factor
<i>wR</i> and goodness of fit <i>S</i> are based on <i>F</i>^2^, conventional
<i>R</i>-factors <i>R</i> are based on <i>F</i>, with <i>F</i> set to zero for
negative <i>F</i>^2^. The threshold expression of <i>F</i>^2^ >
\s(<i>F</i>^2^) is used only for calculating <i>R</i>-factors(gt) <i>etc</i>.
and is not relevant to the choice of reflections for refinement.
<i>R</i>-factors based on <i>F</i>^2^ are statistically about twice as large
as those based on <i>F</i>, and <i>R</i>- factors based on ALL data will be
even larger.
;
_reflns_number_total     2771
_reflns_number_gt     2584
_reflns_threshold_expression     I>2sigma(I)
_refine_ls_structure_factor_coef     Fsqd
_refine_ls_matrix_type     full
_refine_ls_R_factor_all     0.0328
_refine_ls_R_factor_gt     0.0299
_refine_ls_wR_factor_gt     0.0772
_refine_ls_wR_factor_ref     0.0782
_refine_ls_goodness_of_fit_ref     1.062
_refine_ls_restrained_S_all     1.062
_refine_ls_number_reflns     2771
_refine_ls_number_parameters     118
_refine_ls_number_restraints     7
_refine_ls_hydrogen_treatment     mixed
_refine_ls_weighting_scheme     calc
_refine_ls_weighting_details
         'calc w=1/[\s^2^(Fo^2^)+(0.0450P)^2^+0.0976P] where P=(Fo^2^+2Fc^2^)/3'
_refine_ls_shift/su_max     0.001
_refine_ls_shift/su_mean     0.000
_refine_diff_density_max     0.277
_refine_diff_density_min     -0.142
_refine_ls_extinction_method     ' none'
_refine_ls_extinction_coef     ?
_refine_ls_extinction_expression     ?
_refine_ls_abs_structure_details     ?
_refine_ls_abs_structure_Flack     ?
loop_
    _atom_type_symbol
    _atom_type_description
    _atom_type_scat_dispersion_real
    _atom_type_scat_dispersion_imag
    _atom_type_scat_source
    C C 0.0033 0.0016 'International Tables Vol C Tables 4.2.6.8 and 6.1.1.4'
    H H 0 0 'International Tables Vol C Tables 4.2.6.8 and 6.1.1.4'
    N N 0.0061 0.0033 'International Tables Vol C Tables 4.2.6.8 and 6.1.1.4'
    O O 0.0106 0.006 'International Tables Vol C Tables 4.2.6.8 and 6.1.1.4'
    F F 0.0171 0.0103 'International Tables Vol C Tables 4.2.6.8 and 6.1.1.4'
_computing_data_collection     'CrysAlis CCD  (Oxford Diffraction, 2008)'
_computing_cell_refinement     'CrysAlis CCD (Oxford Diffraction, 2008)'
_computing_data_reduction     'CrysAlis RED (Oxford Diffraction, 2008)'
_computing_structure_solution     'SIR92 (Altomare <i>et al.</i>, 1993)'
_computing_structure_refinement     'SHELXL97 (Sheldrick, 2008)'
_computing_molecular_graphics     'ORTEPIII (Farrugia, 1997)'
_computing_publication_material
;
WinGX (Farrugia, 1999), PARST97 (Nardelli, 1995), Mercury
(Macrae
<i>et al.</i>, 2006) and POVRay (Persistence of Vision Team,
2004)
;
loop_
    _atom_site_type_symbol
    _atom_site_label
    _atom_site_fract_x
    _atom_site_fract_y
    _atom_site_fract_z
    _atom_site_U_iso_or_equiv
    _atom_site_adp_type
    _atom_site_calc_flag
    _atom_site_refinement_flags
    _atom_site_occupancy
    _atom_site_symmetry_multiplicity
    _atom_site_disorder_assembly
    _atom_site_disorder_group
    F F1 0.01929(10) 0.16104(10) 0.56810(2) 0.01618(13) Uani d . 1 1 . .
    O O1 -0.18388(14) 1.11050(12) 0.38989(3) 0.01957(16) Uani d D 1 1 . .
    O O1W 0.35872(12) 0.05014(12) 0.50292(3) 0.01595(15) Uani d D 1 1 . .
    H H1W 0.248(2) 0.090(2) 0.5214(4) 0.024 Uiso d D 1 1 . .
    H H2W 0.404(2) 0.152(2) 0.4837(4) 0.024 Uiso d D 1 1 . .
    O O2 -0.16963(15) 0.93446(14) 0.46240(3) 0.02415(18) Uani d . 1 1 . .
    N N1 0.20572(15) 0.68869(14) 0.44249(3) 0.01236(15) Uani d D 1 1 . .
    C C2 0.10845(16) 0.82520(16) 0.40113(3) 0.01163(16) Uani d . 1 1 . .
    H H2 0.2288 0.9319 0.3894 0.014 Uiso calc R 1 1 . .
    C C3 0.02982(17) 0.67306(17) 0.35844(3) 0.01419(17) Uani d . 1 1 . .
    H H3B -0.0459 0.7694 0.3342 0.017 Uiso calc R 1 1 . .
    H H3A -0.0867 0.5658 0.3705 0.017 Uiso calc R 1 1 . .
    C C1 -0.09782(17) 0.96280(16) 0.42137(3) 0.01297(17) Uani d . 1 1 . .
    C C4 0.2246(2) 0.5363(2) 0.33310(4) 0.0212(2) Uani d . 1 1 . .
    H H4 0.3018 0.4393 0.3576 0.025 Uiso calc R 1 1 . .
    C C5 0.1160(2) 0.38189(19) 0.29402(4) 0.0269(2) Uani d . 1 1 . .
    H H5A 0.2373 0.296 0.278 0.04 Uiso calc R 1 1 . .
    H H5C 0.0351 0.4746 0.2704 0.04 Uiso calc R 1 1 . .
    H H5B 0.0072 0.278 0.3091 0.04 Uiso calc R 1 1 . .
    C C6 0.4082(2) 0.6941(3) 0.31019(5) 0.0349(3) Uani d . 1 1 . .
    H H6A 0.4746 0.7906 0.3351 0.052 Uiso calc R 1 1 . .
    H H6B 0.3356 0.7877 0.2856 0.052 Uiso calc R 1 1 . .
    H H6C 0.5297 0.6032 0.2955 0.052 Uiso calc R 1 1 . .
    H H1 -0.294(3) 1.184(3) 0.4060(7) 0.052 Uiso d D 1 1 . .
    H H2N 0.317(3) 0.593(3) 0.4337(6) 0.042 Uiso d . 1 1 . .
    H H1N 0.090(3) 0.610(3) 0.4578(6) 0.042 Uiso d D 1 1 . .
    H H3N 0.263(3) 0.784(3) 0.4649(5) 0.042 Uiso d D 1 1 . .
loop_
    _atom_site_aniso_label
    _atom_site_aniso_U_11
    _atom_site_aniso_U_22
    _atom_site_aniso_U_33
    _atom_site_aniso_U_12
    _atom_site_aniso_U_13
    _atom_site_aniso_U_23
    F1 0.0160(3) 0.0144(3) 0.0181(3) -0.0065(2) 0.0001(2) 0.0000(2)
    O1 0.0231(4) 0.0191(3) 0.0164(3) 0.0124(3) 0.0043(3) 0.0044(3)
    O1W 0.0147(3) 0.0115(3) 0.0216(3) 0.0002(3) 0.0031(3) 0.0007(3)
    O2 0.0285(4) 0.0232(4) 0.0207(4) 0.0140(3) 0.0102(3) 0.0085(3)
    N1 0.0130(4) 0.0112(3) 0.0129(3) 0.0033(3) 0.0003(3) 0.0004(3)
    C2 0.0121(4) 0.0102(3) 0.0126(4) 0.0032(3) 0.0014(3) 0.0015(3)
    C3 0.0152(4) 0.0143(4) 0.0130(4) 0.0026(4) -0.0006(3) -0.0015(3)
    C1 0.0136(4) 0.0093(4) 0.0160(4) 0.0023(3) 0.0007(3) -0.0001(3)
    C4 0.0251(5) 0.0235(5) 0.0149(4) 0.0123(4) -0.0013(4) -0.0040(4)
    C5 0.0398(6) 0.0215(5) 0.0193(5) 0.0034(5) 0.0028(5) -0.0061(4)
    C6 0.0188(5) 0.0536(8) 0.0322(6) -0.0022(5) 0.0076(5) -0.0192(6)
_geom_special_details
;
All e.s.d.'s (except the e.s.d. in the dihedral angle between two l.s. planes)
are estimated using the full covariance matrix. The cell e.s.d.'s are taken
into account individually in the estimation of e.s.d.'s in distances, angles
and torsion angles; correlations between e.s.d.'s in cell parameters are only
used when they are defined by crystal symmetry. An approximate (isotropic)
treatment of cell e.s.d.'s is used for estimating e.s.d.'s involving l.s.
planes.
;
loop_
    _geom_bond_atom_site_label_1
    _geom_bond_atom_site_label_2
    _geom_bond_site_symmetry_1
    _geom_bond_site_symmetry_2
    _geom_bond_distance
    _geom_bond_publ_flag
    O1 C1 . . 1.3121(12) n
    O2 C1 . . 1.2047(12) n
    O1 H1 . . 0.879(18) no
    O1W H1W . . 0.841(11) no
    O1W H2W . . 0.834(11) no
    N1 C2 . . 1.4891(12) n
    N1 H2N . . 0.879(17) no
    N1 H3N . . 0.889(16) no
    N1 H1N . . 0.906(17) no
    C1 C2 . . 1.5278(13) n
    C2 C3 . . 1.5321(12) n
    C3 C4 . . 1.5329(15) n
    C4 C5 . . 1.5276(16) n
    C4 C6 . . 1.5281(18) n
    C2 H2 . . 0.9800 no
    C3 H3B . . 0.9700 no
    C3 H3A . . 0.9700 no
    C4 H4 . . 0.9800 no
    C5 H5B . . 0.9600 no
    C5 H5C . . 0.9600 no
    C5 H5A . . 0.9600 no
    C6 H6C . . 0.9600 no
    C6 H6A . . 0.9600 no
    C6 H6B . . 0.9600 no
loop_
    _geom_angle_atom_site_label_1
    _geom_angle_atom_site_label_2
    _geom_angle_atom_site_label_3
    _geom_angle_site_symmetry_1
    _geom_angle_site_symmetry_2
    _geom_angle_site_symmetry_3
    _geom_angle
    _geom_angle_publ_flag
    C1 O1 H1 . . . 105.0(12) no
    H1W O1W H2W . . . 114.5(11) no
    H2N N1 H3N . . . 108.6(16) no
    H1N N1 H3N . . . 105.5(15) no
    C2 N1 H1N . . . 110.4(11) no
    C2 N1 H2N . . . 113.7(11) no
    C2 N1 H3N . . . 109.0(10) no
    H1N N1 H2N . . . 109.4(16) no
    O1 C1 O2 . . . 124.92(9) n
    O2 C1 C2 . . . 121.78(8) n
    O1 C1 C2 . . . 113.30(7) n
    N1 C2 C3 . . . 112.16(8) n
    C1 C2 C3 . . . 110.71(7) n
    N1 C2 C1 . . . 107.04(7) n
    C2 C3 C4 . . . 115.62(8) n
    C3 C4 C5 . . . 109.14(9) n
    C3 C4 C6 . . . 111.65(10) n
    C5 C4 C6 . . . 110.28(10) n
    N1 C2 H2 . . . 109.00 no
    C3 C2 H2 . . . 109.00 no
    C1 C2 H2 . . . 109.00 no
    C2 C3 H3A . . . 108.00 no
    C2 C3 H3B . . . 108.00 no
    C4 C3 H3B . . . 108.00 no
    H3A C3 H3B . . . 107.00 no
    C4 C3 H3A . . . 108.00 no
    C5 C4 H4 . . . 109.00 no
    C6 C4 H4 . . . 109.00 no
    C3 C4 H4 . . . 109.00 no
    C4 C5 H5A . . . 109.00 no
    C4 C5 H5B . . . 110.00 no
    H5A C5 H5B . . . 109.00 no
    H5A C5 H5C . . . 110.00 no
    C4 C5 H5C . . . 109.00 no
    H5B C5 H5C . . . 109.00 no
    C4 C6 H6B . . . 109.00 no
    C4 C6 H6C . . . 110.00 no
    C4 C6 H6A . . . 109.00 no
    H6A C6 H6C . . . 110.00 no
    H6B C6 H6C . . . 109.00 no
    H6A C6 H6B . . . 109.00 no
loop_
    _geom_torsion_atom_site_label_1
    _geom_torsion_atom_site_label_2
    _geom_torsion_atom_site_label_3
    _geom_torsion_atom_site_label_4
    _geom_torsion_site_symmetry_1
    _geom_torsion_site_symmetry_2
    _geom_torsion_site_symmetry_3
    _geom_torsion_site_symmetry_4
    _geom_torsion
    _geom_torsion_publ_flag
    O1 C1 C2 N1 . . . . 172.87(8) no
    O1 C1 C2 C3 . . . . -64.60(10) no
    O2 C1 C2 N1 . . . . -6.99(12) no
    O2 C1 C2 C3 . . . . 115.54(10) no
    N1 C2 C3 C4 . . . . -63.80(10) n
    C1 C2 C3 C4 . . . . 176.70(8) n
    C2 C3 C4 C5 . . . . 176.10(8) n
    C2 C3 C4 C6 . . . . -61.73(11) n
loop_
    _geom_hbond_atom_site_label_D
    _geom_hbond_atom_site_label_H
    _geom_hbond_atom_site_label_A
    _geom_hbond_site_symmetry_A
    _geom_hbond_distance_DH
    _geom_hbond_distance_HA
    _geom_hbond_distance_DA
    _geom_hbond_angle_DHA
    _geom_hbond_publ_flag
    N1 H1N O1W 3_456 0.906(17) 1.940(17) 2.8428(11) 173.9(15) yes
    N1 H2N F1 3_556 0.879(17) 1.878(17) 2.7277(10) 162.1(16) yes
    N1 H3N O1W 1_565 0.889(16) 1.945(16) 2.8152(11) 165.8(15) yes
    O1 H1 F1 3_466 0.879(18) 1.566(18) 2.4410(10) 173.8(18) yes
    O1W H1W F1 . 0.841(11) 1.871(11) 2.7090(9) 173.6(11) yes
    O1W H2W F1 3_556 0.834(11) 1.903(11) 2.7271(9) 169.5(11) yes
    C4 H4 F1 3_556 0.9800 2.4500 3.3813(12) 159.00 yes
_iucr_refine_instructions_details
;
TITL i39 in P 21 21 21
CELL  0.71073   5.7058   5.8289  27.3150   90.000   90.000   90.000
ZERR     4.00   0.0001   0.0001   0.0004    0.000    0.000    0.000
LATT  -1
SYMM  1/2 - X, - Y, 1/2 + Z
SYMM  1/2 + X, 1/2 - Y, - Z
SYMM  - X, 1/2 + Y, 1/2 - Z
SFAC  C    H    N    O    F
UNIT  24   64   4    12   4
MERG   2
DFIX     0.870   0.020 O1 H1
DFIX  0.900 0.020 H1N N1
DFIX  0.900 0.020 N1 H3N
DFIX  0.900 0.020 N1 H3N
DFIX     0.850   0.010 H1W O1W
DFIX     0.850   0.010 H2W O1W
DFIX     1.390   0.020 H1W H2W
FMAP   2
PLAN   10
ACTA
BOND   $H
L.S.   8
WGHT    0.045000    0.097600
FVAR       4.89655
F1    5    0.019295    0.161043    0.568097    11.00000    0.01603    0.01438 =
         0.01812   -0.00005    0.00007   -0.00651
O1    4   -0.183883    1.110497    0.389895    11.00000    0.02312    0.01914 =
         0.01645    0.00439    0.00428    0.01237
O1W   4    0.358722    0.050142    0.502922    11.00000    0.01465    0.01155 =
         0.02164    0.00073    0.00310    0.00023
AFIX   2
H1W   2    0.247938    0.089792    0.521371    11.00000   -1.50000
H2W   2    0.403945    0.152221    0.483695    11.00000   -1.50000
AFIX   0
O2    4   -0.169632    0.934455    0.462396    11.00000    0.02853    0.02320 =
         0.02072    0.00851    0.01024    0.01400
N1    3    0.205719    0.688692    0.442489    11.00000    0.01303    0.01116 =
         0.01289    0.00045    0.00032    0.00333
C2    1    0.108447    0.825195    0.401125    11.00000    0.01205    0.01025 =
         0.01260    0.00147    0.00144    0.00324
AFIX  13
H2    2    0.228849    0.931872    0.389445    11.00000   -1.20000
AFIX   0
C3    1    0.029823    0.673055    0.358439    11.00000    0.01521    0.01431 =
         0.01304   -0.00150   -0.00065    0.00261
AFIX  23
H3B   2   -0.045867    0.769385    0.334179    11.00000   -1.20000
H3A   2   -0.086681    0.565840    0.370495    11.00000   -1.20000
AFIX   0
C1    1   -0.097819    0.962798    0.421374    11.00000    0.01365    0.00928 =
         0.01598   -0.00007    0.00068    0.00235
C4    1    0.224562    0.536350    0.333097    11.00000    0.02514    0.02352 =
         0.01486   -0.00404   -0.00132    0.01227
AFIX  13
H4    2    0.301782    0.439282    0.357550    11.00000   -1.20000
AFIX   0
C5    1    0.115969    0.381889    0.294020    11.00000    0.03980    0.02149 =
         0.01932   -0.00608    0.00281    0.00335
AFIX  33
H5A   2    0.237323    0.296012    0.277995    11.00000   -1.50000
H5C   2    0.035103    0.474551    0.270379    11.00000   -1.50000
H5B   2    0.007243    0.278041    0.309129    11.00000   -1.50000
AFIX   0
C6    1    0.408192    0.694123    0.310187    11.00000    0.01885    0.05362 =
         0.03220   -0.01924    0.00757   -0.00218
AFIX  33
H6A   2    0.474617    0.790594    0.335064    11.00000   -1.50000
H6B   2    0.335638    0.787730    0.285559    11.00000   -1.50000
H6C   2    0.529681    0.603163    0.295544    11.00000   -1.50000
AFIX   2
H1    2   -0.294350    1.183742    0.406008    11.00000   -1.50000
H2N   2    0.316973    0.592946    0.433746    11.00000   -1.20000
H1N   2    0.090014    0.610303    0.457766    11.00000   -1.20000
H3N   2    0.262624    0.784033    0.464869    11.00000   -1.20000
HKLF    4
REM  i39 in P 21 21 21
REM R1 =  0.0299 for   2584 Fo > 4sig(Fo)  and  0.0328 for all   2771 data
REM    118 parameters refined using      7 restraints
END
WGHT      0.0443      0.1001
REM Highest difference peak  0.277,  deepest hole -0.142,  1-sigma level  0.040
Q1    1  -0.2473  0.8598  0.4487  11.00000  0.05    0.28
Q2    1   0.0061  0.8974  0.4109  11.00000  0.05    0.27
Q3    1   0.1392  0.6139  0.3469  11.00000  0.05    0.25
Q4    1   0.0777  0.7420  0.3788  11.00000  0.05    0.20
Q5    1   0.0434  0.1830  0.5975  11.00000  0.05    0.20
Q6    1   0.1584  0.1683  0.5653  11.00000  0.05    0.19
Q7    1  -0.1709  1.0957  0.3647  11.00000  0.05    0.19
Q8    1  -0.1436  0.1666  0.5725  11.00000  0.05    0.19
Q9    1   0.0643  0.1644  0.5388  11.00000  0.05    0.19
Q10   1  -0.0907  0.9659  0.4498  11.00000  0.05    0.17
;
