# Supplementary material for: l-Leucinium fluoride monohydrate
Source: Acta Crystallogr Sect E Struct Rep Online. 2012 Sep 19;68(Pt 10):o2959–60. doi: 10.1107/S1600536812039001 (PMC3470329; doi:10.1107/S1600536812039001)
Supplement: Supplementary file 2 [file e-68-o2959-Isup2.hkl]

#
# h,k,l, Fc-squared, Fo-squared, sigma(Fo-squared) and status flag
#
data_I
_shelx_title ' i39 in P 21 21 21'
_shelx_refln_list_code          4
_shelx_F_calc_maximum       69.54
_exptl_crystal_F_000       368.00
_reflns_d_resolution_high  0.7007
 
loop_
 _symmetry_equiv_pos_as_xyz
 'x, y, z'
 '-x+1/2, -y, z+1/2'
 'x+1/2, -y+1/2, -z'
 '-x, y+1/2, -z+1/2'
 
_cell_length_a     5.7058
_cell_length_b     5.8289
_cell_length_c    27.3150
_cell_angle_alpha  90.000
_cell_angle_beta   90.000
_cell_angle_gamma  90.000
 
_shelx_F_squared_multiplier     1.000
 
loop_
 _refln_index_h
 _refln_index_k
 _refln_index_l
 _refln_F_squared_calc
 _refln_F_squared_meas
 _refln_F_squared_sigma
 _refln_observed_status
   2   0   0       64.06       53.29      1.15 o
   4   0   0       66.56       72.26      2.18 o
   6   0   0       36.60       49.16      2.79 o
   8   0   0       11.30       11.30      3.61 o
   1   1   0     3932.38     4058.70     25.03 o
   2   1   0       23.14       30.44      0.64 o
   3   1   0      118.37      120.43      1.37 o
   4   1   0      289.29      266.72      2.76 o
   5   1   0        3.82        3.35      0.84 o
   6   1   0       18.40       20.82      1.46 o
   7   1   0        1.73        1.21      1.76 o
   8   1   0        1.47       -1.63      2.59 o
   0   2   0       69.04       81.64      1.50 o
   1   2   0        0.65        0.84      0.37 o
   2   2   0      845.39      898.57      7.69 o
   3   2   0      714.20      658.71      6.73 o
   4   2   0      263.61      258.29      2.37 o
   5   2   0      981.69      915.66     10.60 o
   6   2   0        1.75        2.70      1.30 o
   7   2   0        7.83        8.27      1.59 o
   1   3   0      122.62      125.81      1.76 o
   2   3   0        1.21        3.11      0.45 o
   3   3   0       36.42       40.79      1.26 o
   4   3   0       41.66       38.00      1.71 o
   5   3   0       21.93       20.02      1.63 o
   6   3   0        0.07        3.79      1.41 o
   7   3   0       43.55       40.63      2.58 o
   0   4   0      382.41      427.05      9.36 o
   1   4   0      751.73      789.88      8.78 o
   2   4   0       29.94       29.00      0.98 o
   3   4   0        8.38        9.64      0.67 o
   4   4   0        9.05       18.93      1.49 o
   5   4   0      170.44      179.34      3.85 o
   6   4   0       54.03       52.65      2.94 o
   7   4   0       64.61       69.70      3.36 o
   1   5   0       10.18       12.35      0.86 o
   2   5   0       38.25       36.67      1.24 o
   3   5   0        1.30        3.02      0.88 o
   4   5   0        0.24        2.06      1.56 o
   5   5   0       68.90       81.87      6.14 o
   6   5   0        4.64        7.32      2.15 o
   0   6   0      166.60      170.00      4.18 o
   1   6   0      133.43      139.55      2.81 o
   2   6   0      237.79      240.49      3.68 o
   3   6   0       59.19       59.46      2.79 o
   4   6   0       30.67       34.56      2.41 o
   5   6   0       59.91       61.22      3.73 o
   1   7   0       12.21       11.11      1.52 o
   2   7   0       33.31       32.36      2.28 o
   3   7   0        7.32        9.26      2.08 o
   4   7   0        6.70        7.10      2.31 o
   0   8   0      235.84      256.37      7.96 o
   1   8   0        0.39       -1.29      2.43 o
   2   8   0        0.52       -1.24      2.54 o
   1   0   1     1397.30     1284.44      6.66 o
   2   0   1     1498.33     1491.74      7.11 o
   3   0   1      703.68      757.77      5.53 o
   4   0   1      335.13      336.88      3.46 o
   5   0   1       21.61       18.44      1.17 o
   6   0   1      225.37      226.16      3.39 o
   7   0   1        8.21       10.63      1.53 o
   8   0   1        4.11        5.90      2.54 o
  -8   1   1        5.23        4.90      2.26 o
  -7   1   1        8.34        8.61      1.52 o
  -6   1   1      123.68      118.54      2.52 o
  -5   1   1       40.44       37.66      1.30 o
  -4   1   1       75.47       73.59      1.55 o
  -3   1   1       36.02       45.69      0.91 o
  -2   1   1     1001.02     1048.80      5.09 o
  -1   1   1     1319.76     1359.01      5.39 o
   0   1   1      603.79      589.52      9.66 o
   1   1   1     1318.47     1354.08      7.84 o
   2   1   1     1002.80     1041.19      4.41 o
   3   1   1       35.84       45.97      0.96 o
   4   1   1       75.32       73.61      1.58 o
   5   1   1       40.02       39.92      1.32 o
   6   1   1      123.81      121.45      2.59 o
   7   1   1        8.29        8.86      1.58 o
   8   1   1        5.19        5.57      2.57 o
  -7   2   1       45.26       45.91      2.30 o
  -6   2   1        3.29        4.51      1.28 o
  -5   2   1       28.70       38.22      3.01 o
  -4   2   1       99.48       93.54      1.57 o
  -3   2   1       85.47       89.73      1.46 o
  -2   2   1     2011.83     2132.10     14.78 o
  -1   2   1      730.62      779.62      7.99 o
   0   2   1        2.02        1.15      0.41 o
   1   2   1      730.60      785.22      7.47 o
   2   2   1     2013.45     2139.44     15.73 o
   3   2   1       85.15       92.16      1.59 o
   4   2   1       99.02       86.84      1.74 o
   5   2   1       28.58       43.53      4.10 o
   6   2   1        3.28        4.63      1.13 o
   7   2   1       45.05       44.07      2.24 o
  -7   3   1       62.47       58.34      2.96 o
  -6   3   1       57.01       52.03      2.32 o
  -5   3   1        6.33        3.90      1.35 o
  -4   3   1        6.56        4.07      1.19 o
  -3   3   1      234.00      233.36      2.35 o
  -2   3   1        8.29       11.00      0.56 o
  -1   3   1      237.74      276.35      3.39 o
   0   3   1      187.81      191.30      2.50 o
   1   3   1      237.41      271.73      2.39 o
   2   3   1        8.23       10.64      0.55 o
   3   3   1      233.09      237.84      2.57 o
   4   3   1        6.54        6.66      0.99 o
   5   3   1        6.47        3.27      1.31 o
   6   3   1       57.05       51.16      2.27 o
   7   3   1       62.61       57.64      2.96 o
  -7   4   1       83.90       81.08      3.55 o
  -6   4   1       18.56       26.99      2.46 o
  -5   4   1      220.03      228.50      4.94 o
  -4   4   1      177.65      168.02      3.55 o
  -3   4   1      167.68      161.52      2.17 o
  -2   4   1       57.88       53.88      1.23 o
  -1   4   1      197.57      200.80      2.16 o
   0   4   1        6.48        8.61      0.73 o
   1   4   1      197.32      201.16      3.20 o
   2   4   1       57.66       54.64      1.22 o
   3   4   1      167.42      158.01      2.06 o
   4   4   1      177.53      173.28      3.20 o
   5   4   1      219.74      223.40      4.26 o
   6   4   1       18.63       26.64      2.33 o
   7   4   1       84.06       84.61      3.58 o
  -6   5   1       30.68       29.80      2.59 o
  -5   5   1      202.27      203.10      4.77 o
  -4   5   1       33.77       32.36      1.96 o
  -3   5   1      196.84      195.99      3.03 o
  -2   5   1       77.66       76.97      1.59 o
  -1   5   1       10.42       10.86      0.89 o
   0   5   1       88.07       95.60      1.58 o
   1   5   1       10.40       10.71      1.03 o
   2   5   1       78.10       78.17      1.53 o
   3   5   1      197.48      190.85      2.58 o
   4   5   1       33.89       35.54      2.24 o
   5   5   1      202.34      212.75      4.94 o
   6   5   1       30.36       30.81      2.71 o
  -5   6   1       53.56       61.33      3.76 o
  -4   6   1       32.44       34.05      2.41 o
  -3   6   1        4.75        4.36      1.52 o
  -2   6   1      188.36      191.92      3.84 o
  -1   6   1      369.69      378.47      4.30 o
   0   6   1       12.90       12.00      1.36 o
   1   6   1      370.57      387.02      4.46 o
   2   6   1      188.67      187.43      3.54 o
   3   6   1        4.79        4.62      1.58 o
   4   6   1       32.44       34.42      2.39 o
   5   6   1       53.40       59.76      3.24 o
  -4   7   1       18.01       17.69      2.42 o
  -3   7   1        7.92        7.15      2.14 o
  -2   7   1       32.09       29.01      2.61 o
  -1   7   1       39.69       43.35      2.04 o
   0   7   1      169.39      175.72      4.13 o
   1   7   1       39.33       44.78      2.30 o
   2   7   1       32.24       31.67      2.26 o
   3   7   1        7.84        7.08      2.05 o
   4   7   1       18.00       14.68      2.50 o
  -2   8   1        4.89        3.92      2.68 o
  -1   8   1       32.04       32.79      3.09 o
   0   8   1        4.37        8.27      2.11 o
   1   8   1       31.95       33.47      2.93 o
   2   8   1        4.93        4.53      2.46 o
   1   0   2      422.90      366.95      1.66 o
   2   0   2      372.03      343.57      2.02 o
   3   0   2        0.16        1.58      0.51 o
   4   0   2       35.73       32.87      1.12 o
   5   0   2       68.67       63.39      1.81 o
   6   0   2      179.50      183.14      3.08 o
   7   0   2       66.60       65.91      2.64 o
   8   0   2        0.72        0.22      2.45 o
  -8   1   2       44.22       39.30      2.70 o
  -7   1   2       10.16       10.31      1.51 o
  -6   1   2       24.67       29.48      1.50 o
  -5   1   2       68.77       67.69      1.70 o
  -4   1   2      341.55      323.05      2.85 o
  -3   1   2      377.73      390.94      2.50 o
  -2   1   2      940.34      926.61      5.59 o
  -1   1   2     1279.31     1361.18     12.29 o
   0   1   2       53.75       57.42      1.03 o
   1   1   2     1278.29     1357.56      9.13 o
   2   1   2      938.27      924.98      5.35 o
   3   1   2      377.62      391.37      2.68 o
   4   1   2      341.06      331.08      2.99 o
   5   1   2       68.76       68.01      1.74 o
   6   1   2       24.63       29.08      1.51 o
   7   1   2       10.24       10.97      1.72 o
   8   1   2       44.38       43.40      3.13 o
  -7   2   2       17.35       18.68      1.83 o
  -6   2   2       22.68       21.83      1.68 o
  -5   2   2       22.77       24.01      1.25 o
  -4   2   2      429.72      418.42      3.12 o
  -3   2   2      567.86      557.66      3.36 o
  -2   2   2      305.43      320.83      2.88 o
  -1   2   2      547.69      588.23      5.14 o
   0   2   2      619.53      673.80      8.39 o
   1   2   2      548.03      588.24      4.57 o
   2   2   2      306.22      328.44      1.93 o
   3   2   2      569.71      564.88      5.10 o
   4   2   2      429.67      421.08      4.32 o
   5   2   2       22.76       19.84      0.92 o
   6   2   2       22.83       21.64      1.42 o
   7   2   2       17.37       19.33      1.82 o
  -7   3   2        5.98        7.28      1.83 o
  -6   3   2       53.31       53.20      2.38 o
  -5   3   2       50.02       45.69      2.06 o
  -4   3   2      117.78      100.10      1.51 o
  -3   3   2      380.92      372.77      3.15 o
  -2   3   2      633.86      615.41      4.77 o
  -1   3   2       23.14       26.92      0.81 o
   0   3   2      591.71      684.31      8.11 o
   1   3   2       23.20       26.44      0.65 o
   2   3   2      633.67      626.89      2.87 o
   3   3   2      381.35      376.50      3.16 o
   4   3   2      117.85      108.94      2.10 o
   5   3   2       50.16       48.39      2.13 o
   6   3   2       53.20       63.16      2.79 o
   7   3   2        5.95        9.58      2.16 o
  -7   4   2       50.09       45.78      3.11 o
  -6   4   2       99.97      104.02      3.73 o
  -5   4   2       32.29       44.28      3.93 o
  -4   4   2      138.51      142.19      3.47 o
  -3   4   2      316.83      307.76      3.07 o
  -2   4   2      130.03      123.21      1.70 o
  -1   4   2      596.63      637.89      7.01 o
   0   4   2        7.37        7.71      0.61 o
   1   4   2      596.43      648.89      4.86 o
   2   4   2      129.71      125.74      1.56 o
   3   4   2      317.32      312.06      2.85 o
   4   4   2      138.48      136.10      3.10 o
   5   4   2       32.28       36.08      1.99 o
   6   4   2      100.16      104.26      3.62 o
   7   4   2       50.45       47.93      3.20 o
  -6   5   2       54.59       54.56      3.61 o
  -5   5   2       24.73       38.98      5.17 o
  -4   5   2      124.08      115.36      3.02 o
  -3   5   2      179.84      176.38      3.17 o
  -2   5   2       56.23       51.32      1.37 o
  -1   5   2       40.09       38.72      1.22 o
   0   5   2      230.57      246.61      2.74 o
   1   5   2       40.00       40.04      1.45 o
   2   5   2       55.97       49.58      1.63 o
   3   5   2      179.97      174.46      2.76 o
   4   5   2      124.40      126.05      3.51 o
   5   5   2       24.78       29.51      2.46 o
   6   5   2       54.59       51.58      3.05 o
  -5   6   2       23.62       26.59      2.83 o
  -4   6   2       35.02       37.98      2.89 o
  -3   6   2       71.17       69.81      2.67 o
  -2   6   2      181.24      188.25      3.16 o
  -1   6   2      238.43      236.24      3.46 o
   0   6   2        7.18        6.11      1.05 o
   1   6   2      238.60      248.34      3.80 o
   2   6   2      181.81      186.33      3.55 o
   3   6   2       70.76       73.18      3.11 o
   4   6   2       34.80       40.79      2.47 o
   5   6   2       23.47       30.23      2.59 o
  -4   7   2       24.31       19.06      2.44 o
  -3   7   2       21.94       23.26      2.39 o
  -2   7   2       15.60       13.97      2.23 o
  -1   7   2      302.24      319.18      7.19 o
   0   7   2       13.23       11.44      1.96 o
   1   7   2      302.33      312.70      5.53 o
   2   7   2       15.67       16.12      1.86 o
   3   7   2       21.95       20.73      2.15 o
   4   7   2       24.40       21.74      2.70 o
  -2   8   2       18.73       19.73      2.86 o
  -1   8   2       36.08       33.37      3.18 o
   0   8   2      142.80      149.04      4.18 o
   1   8   2       36.30       37.24      2.90 o
   2   8   2       18.77       18.42      2.60 o
   1   0   3      967.71      868.14      5.36 o
   2   0   3     1034.52     1058.03      5.95 o
   3   0   3     2611.17     2579.56     16.27 o
   4   0   3       50.49       54.20      1.32 o
   5   0   3       20.67       18.20      1.23 o
   6   0   3       36.38       40.46      1.95 o
   7   0   3       85.56       82.47      3.16 o
   8   0   3       37.78       37.09      3.13 o
  -8   1   3       16.44       18.17      2.33 o
  -7   1   3       31.82       32.35      1.99 o
  -6   1   3       81.05       76.74      2.64 o
  -5   1   3       66.17       64.71      1.77 o
  -4   1   3       44.78       44.62      1.22 o
  -3   1   3      121.74      112.69      1.50 o
  -2   1   3     1825.51     1882.29      8.21 o
  -1   1   3     2062.38     2011.84     17.50 o
   0   1   3      650.22      679.62      9.33 o
   1   1   3     2062.72     1979.37     14.99 o
   2   1   3     1824.00     1895.63      8.15 o
   3   1   3      121.91      115.22      1.43 o
   4   1   3       44.76       43.88      1.25 o
   5   1   3       66.31       65.92      1.69 o
   6   1   3       81.30       75.26      1.97 o
   7   1   3       31.73       29.24      2.27 o
   8   1   3       16.31       17.07      2.82 o
  -7   2   3       15.53       17.11      1.74 o
  -6   2   3       11.15       10.15      1.48 o
  -5   2   3      184.64      179.12      2.65 o
  -4   2   3      112.75      119.64      1.86 o
  -3   2   3       22.19       22.08      0.82 o
  -2   2   3     1825.58     1876.74     11.41 o
  -1   2   3     1752.12     1789.68     16.43 o
   0   2   3       32.70       58.94      0.87 o
   1   2   3     1750.49     1804.24     11.66 o
   2   2   3     1827.14     1896.88     10.60 o
   3   2   3       22.15       21.83      0.98 o
   4   2   3      112.14      116.75      2.12 o
   5   2   3      185.11      181.36      2.95 o
   6   2   3       11.00       11.15      1.24 o
   7   2   3       15.61       16.87      2.87 o
  -7   3   3       76.70       76.64      3.10 o
  -6   3   3      257.03      256.96      4.97 o
  -5   3   3        1.46        2.76      1.53 o
  -4   3   3       45.08       39.29      1.36 o
  -3   3   3      190.68      197.90      2.35 o
  -2   3   3       17.17       18.40      0.71 o
  -1   3   3       51.02       54.52      1.04 o
   0   3   3       32.12       38.65      0.78 o
   1   3   3       51.00       54.84      0.97 o
   2   3   3       17.09       18.95      0.68 o
   3   3   3      190.59      197.10      2.22 o
   4   3   3       45.00       42.40      1.45 o
   5   3   3        1.44        0.81      1.06 o
   6   3   3      257.09      257.97      4.63 o
   7   3   3       76.64       76.16      3.99 o
  -7   4   3       14.78       19.89      2.33 o
  -6   4   3        5.02       11.36      1.94 o
  -5   4   3       90.63       86.41      3.15 o
  -4   4   3       44.48       44.72      2.22 o
  -3   4   3      265.89      262.22      3.28 o
  -2   4   3      263.11      250.43      2.88 o
  -1   4   3      241.19      246.85      3.43 o
   0   4   3        6.83        5.15      0.49 o
   1   4   3      241.10      250.71      2.31 o
   2   4   3      263.49      245.75      2.80 o
   3   4   3      264.87      257.89      2.79 o
   4   4   3       44.96       39.52      1.98 o
   5   4   3       91.06       85.64      2.60 o
   6   4   3        4.95       10.85      2.23 o
   7   4   3       14.68       16.22      2.59 o
  -6   5   3        5.95       10.75      2.56 o
  -5   5   3       32.85       34.31      2.93 o
  -4   5   3       41.52       43.59      2.14 o
  -3   5   3      188.33      190.37      3.41 o
  -2   5   3      123.92      121.33      2.09 o
  -1   5   3      260.26      249.93      2.72 o
   0   5   3       15.61       12.75      1.13 o
   1   5   3      260.39      255.21      3.75 o
   2   5   3      123.65      118.60      2.70 o
   3   5   3      188.29      181.50      3.30 o
   4   5   3       41.47       41.25      2.41 o
   5   5   3       32.75       35.36      2.45 o
   6   5   3        5.94       10.86      2.32 o
  -5   6   3      118.39      132.11      4.70 o
  -4   6   3      140.37      143.16      4.29 o
  -3   6   3       28.82       28.55      2.02 o
  -2   6   3        6.09        7.93      1.17 o
  -1   6   3        1.88        2.60      1.17 o
   0   6   3      127.77      132.95      2.47 o
   1   6   3        1.89        1.66      1.37 o
   2   6   3        6.18        9.49      1.52 o
   3   6   3       28.81       28.94      2.11 o
   4   6   3      140.35      136.95      3.79 o
   5   6   3      118.21      121.15      4.13 o
  -4   7   3       19.63       22.49      2.56 o
  -3   7   3        4.57        2.94      2.00 o
  -2   7   3        7.11        6.68      2.08 o
  -1   7   3       18.33       19.98      2.11 o
   0   7   3      239.71      253.66      6.29 o
   1   7   3       18.29       20.30      1.85 o
   2   7   3        7.09        6.18      1.85 o
   3   7   3        4.60        3.94      1.86 o
   4   7   3       19.63       22.92      2.47 o
  -2   8   3       31.14       31.82      3.03 o
  -1   8   3       35.16       35.08      3.16 o
   0   8   3      138.74      146.79      4.50 o
   1   8   3       35.14       32.93      2.71 o
   2   8   3       31.07       33.62      2.91 o
   1   0   4     2901.05     2955.48     12.17 o
   2   0   4      128.05      138.51      1.17 o
   3   0   4      638.85      638.18      5.04 o
   4   0   4      275.90      274.22      2.68 o
   5   0   4       14.19       14.26      1.20 o
   6   0   4       17.44       15.13      1.23 o
   7   0   4        2.67        4.24      1.62 o
   8   0   4        3.89        4.28      2.68 o
  -8   1   4        0.16        1.49      2.27 o
  -7   1   4        9.27        9.73      1.44 o
  -6   1   4       45.72       47.14      2.10 o
  -5   1   4        8.49        8.70      1.04 o
  -4   1   4      265.86      254.51      2.85 o
  -3   1   4       16.00       15.80      0.66 o
  -2   1   4      703.84      803.64      6.18 o
  -1   1   4     4835.65     4904.68     32.63 o
   0   1   4     4152.03     4176.18     29.28 o
   1   1   4     4835.88     4872.65     23.13 o
   2   1   4      705.10      823.69      4.51 o
   3   1   4       16.14       16.42      0.66 o
   4   1   4      266.14      259.75      2.36 o
   5   1   4        8.66        9.66      0.92 o
   6   1   4       45.63       49.20      1.86 o
   7   1   4        9.21        7.06      1.84 o
   8   1   4        0.17       -0.10      2.66 o
  -7   2   4       23.53       24.27      1.93 o
  -6   2   4       73.39       74.56      2.51 o
  -5   2   4      148.33      143.60      2.36 o
  -4   2   4      181.40      174.49      2.36 o
  -3   2   4      277.38      276.64      2.55 o
  -2   2   4      375.03      410.92      2.58 o
  -1   2   4     2218.78     2351.47     21.68 o
   0   2   4      527.16      590.67      6.92 o
   1   2   4     2218.07     2363.52     15.22 o
   2   2   4      374.89      414.92      2.53 o
   3   2   4      277.04      276.42      2.48 o
   4   2   4      181.14      177.55      2.48 o
   5   2   4      148.07      139.26      2.65 o
   6   2   4       73.48       71.32      2.35 o
   7   2   4       23.60       23.22      2.91 o
  -7   3   4       96.46       96.99      3.19 o
  -6   3   4       87.52       96.63      5.74 o
  -5   3   4       39.35       35.82      2.21 o
  -4   3   4      405.23      383.04      3.84 o
  -3   3   4       26.91       26.53      1.16 o
  -2   3   4        1.37        1.42      0.37 o
  -1   3   4      164.14      171.24      1.82 o
   0   3   4      555.99      613.19      7.26 o
   1   3   4      164.03      172.40      2.17 o
   2   3   4        1.28        1.66      0.42 o
   3   3   4       26.93       27.08      1.00 o
   4   3   4      405.50      389.51      3.67 o
   5   3   4       39.34       37.74      1.62 o
   6   3   4       87.33       90.36      3.42 o
   7   3   4       96.50       94.48      5.08 o
  -7   4   4       33.96       36.91      2.96 o
  -6   4   4       70.64       74.41      3.07 o
  -5   4   4        4.84        8.38      1.81 o
  -4   4   4       83.29       81.66      2.26 o
  -3   4   4      520.16      517.05      4.64 o
  -2   4   4       95.60       96.45      1.65 o
  -1   4   4       66.19       71.94      1.37 o
   0   4   4      147.75      165.72      2.23 o
   1   4   4       66.03       75.66      1.50 o
   2   4   4       95.52      100.54      1.77 o
   3   4   4      520.44      526.99      4.06 o
   4   4   4       83.15       86.73      2.61 o
   5   4   4        4.90        7.05      1.52 o
   6   4   4       70.34       71.08      3.18 o
   7   4   4       34.00       28.44      2.74 o
  -6   5   4       88.72       87.46      4.01 o
  -5   5   4       38.15       41.48      2.63 o
  -4   5   4       44.67       44.81      2.17 o
  -3   5   4       47.17       46.11      1.99 o
  -2   5   4      221.19      211.59      2.72 o
  -1   5   4       66.00       63.57      1.52 o
   0   5   4       66.51       71.12      1.84 o
   1   5   4       65.91       68.75      1.89 o
   2   5   4      221.01      213.50      3.72 o
   3   5   4       47.35       46.50      1.95 o
   4   5   4       44.43       42.53      2.34 o
   5   5   4       38.27       39.07      2.24 o
   6   5   4       88.72       81.41      3.63 o
  -5   6   4       36.45       39.80      3.11 o
  -4   6   4       10.76       11.16      2.10 o
  -3   6   4       28.00       24.65      1.91 o
  -2   6   4      100.21       98.17      2.61 o
  -1   6   4       58.93       56.53      1.78 o
   0   6   4      135.24      143.00      3.09 o
   1   6   4       59.06       58.38      2.39 o
   2   6   4      100.38      100.12      2.78 o
   3   6   4       28.07       26.59      2.12 o
   4   6   4       10.79       10.31      1.94 o
   5   6   4       36.67       43.84      2.75 o
  -4   7   4       41.56       41.27      2.94 o
  -3   7   4        6.45        6.75      2.21 o
  -2   7   4       26.36       26.42      2.54 o
  -1   7   4       84.23       82.75      3.14 o
   0   7   4       12.74       14.30      1.72 o
   1   7   4       84.26       83.00      2.77 o
   2   7   4       26.33       25.07      2.21 o
   3   7   4        6.52        5.75      1.87 o
   4   7   4       41.69       44.18      3.10 o
  -2   8   4       32.87       31.19      3.00 o
  -1   8   4       12.06       15.16      2.72 o
   0   8   4        1.72        4.79      2.27 o
   1   8   4       11.99       12.80      2.28 o
   2   8   4       32.94       37.38      2.95 o
   1   0   5      179.93      203.73      1.22 o
   2   0   5      476.27      497.44      2.19 o
   3   0   5     1681.24     1630.48     11.17 o
   4   0   5       81.05       81.28      1.48 o
   5   0   5      123.86      130.16      2.37 o
   6   0   5       31.01       27.68      1.60 o
   7   0   5       30.98       31.68      2.12 o
   8   0   5       15.27       15.48      2.36 o
  -8   1   5       16.67       14.08      2.20 o
  -7   1   5        9.89        7.67      1.44 o
  -6   1   5       24.75       26.03      1.69 o
  -5   1   5       12.86       15.95      1.90 o
  -4   1   5      143.16      139.02      1.98 o
  -3   1   5      594.67      617.96      4.27 o
  -2   1   5      566.18      559.95      3.16 o
  -1   1   5     2178.59     2208.13     16.29 o
   0   1   5       10.53       15.56      0.43 o
   1   1   5     2179.21     2196.42     12.28 o
   2   1   5      565.52      556.92      4.07 o
   3   1   5      595.35      628.50      4.15 o
   4   1   5      143.04      139.89      1.75 o
   5   1   5       13.06       15.25      1.08 o
   6   1   5       24.99       25.60      1.50 o
   7   1   5        9.84        9.70      1.95 o
   8   1   5       16.52       17.52      2.79 o
  -7   2   5       67.54       65.92      2.51 o
  -6   2   5       44.77       47.01      2.14 o
  -5   2   5      112.98      116.35      2.56 o
  -4   2   5      145.07      141.34      2.42 o
  -3   2   5       93.09       95.15      1.76 o
  -2   2   5      465.32      493.41      4.01 o
  -1   2   5     1626.52     1735.03     14.35 o
   0   2   5     2747.07     3182.80     25.28 o
   1   2   5     1626.46     1741.88     11.33 o
   2   2   5      463.75      486.92      2.79 o
   3   2   5       92.99       96.28      2.10 o
   4   2   5      144.74      141.30      2.23 o
   5   2   5      113.46      118.82      2.56 o
   6   2   5       44.75       44.66      1.99 o
   7   2   5       67.66       66.57      3.99 o
  -7   3   5       20.39       26.54      2.04 o
  -6   3   5       65.99       70.82      2.87 o
  -5   3   5       11.72       13.32      1.73 o
  -4   3   5      232.87      215.05      3.05 o
  -3   3   5       66.56       72.73      1.69 o
  -2   3   5      107.40      109.16      2.16 o
  -1   3   5      631.94      700.04      5.50 o
   0   3   5       58.85       53.89      1.29 o
   1   3   5      632.66      716.30      5.81 o
   2   3   5      107.49      114.43      1.56 o
   3   3   5       66.31       74.62      1.49 o
   4   3   5      232.19      219.67      2.76 o
   5   3   5       11.64       13.68      1.32 o
   6   3   5       65.82       68.44      2.75 o
   7   3   5       20.30       22.61      3.44 o
  -7   4   5      104.72      110.22      4.31 o
  -6   4   5       16.11       15.43      1.86 o
  -5   4   5        4.13        5.48      1.73 o
  -4   4   5      123.86      119.96      2.75 o
  -3   4   5      214.31      207.22      3.08 o
  -2   4   5      855.35      829.30      8.14 o
  -1   4   5      282.70      282.22      2.58 o
   0   4   5      154.57      175.04      2.15 o
   1   4   5      282.79      283.51      3.41 o
   2   4   5      855.34      846.25      6.09 o
   3   4   5      214.90      203.02      2.82 o
   4   4   5      123.94      124.51      3.01 o
   5   4   5        4.16        5.87      1.41 o
   6   4   5       16.07       18.63      2.08 o
   7   4   5      104.58      100.31      4.28 o
  -6   5   5       18.84       23.88      2.66 o
  -5   5   5        9.11       10.93      2.01 o
  -4   5   5       17.17       19.05      1.69 o
  -3   5   5       43.52       42.09      1.74 o
  -2   5   5       26.47       26.71      1.40 o
  -1   5   5      136.87      130.05      2.41 o
   0   5   5       69.60       78.87      2.17 o
   1   5   5      136.80      136.61      2.38 o
   2   5   5       26.48       28.41      1.70 o
   3   5   5       43.74       42.68      1.86 o
   4   5   5       17.18       17.47      1.81 o
   5   5   5        9.05        7.26      1.72 o
   6   5   5       18.79       21.39      2.44 o
  -5   6   5       34.21       35.83      3.00 o
  -4   6   5       20.08       19.03      2.27 o
  -3   6   5       78.99       77.87      3.22 o
  -2   6   5       35.71       34.54      1.79 o
  -1   6   5      135.01      137.60      2.81 o
   0   6   5       17.60       17.92      1.53 o
   1   6   5      135.28      140.06      3.35 o
   2   6   5       35.69       36.94      2.00 o
   3   6   5       78.98       79.66      2.94 o
   4   6   5       20.04       18.62      2.09 o
   5   6   5       34.18       36.90      2.67 o
  -4   7   5       98.23       90.99      3.88 o
  -3   7   5       26.92       24.25      2.69 o
  -2   7   5       16.68       10.99      2.29 o
  -1   7   5       13.63       12.19      2.16 o
   0   7   5      110.19      109.86      3.17 o
   1   7   5       13.54       11.82      1.73 o
   2   7   5       16.86       15.81      2.10 o
   3   7   5       26.78       25.86      2.26 o
   4   7   5       98.36       91.26      3.41 o
  -1   8   5        1.02        2.65      2.51 o
   0   8   5       87.50       98.14      4.04 o
   1   8   5        1.03        2.26      2.11 o
   0   0   6       74.90      101.83      4.29 o
   1   0   6      704.42      624.37      3.12 o
   2   0   6      150.41      171.06      1.38 o
   3   0   6       75.50       88.61      1.32 o
   4   0   6       48.10       46.29      1.12 o
   5   0   6        7.36       10.98      0.89 o
   6   0   6        0.12        0.62      1.12 o
   7   0   6       20.35       19.87      1.90 o
   8   0   6        1.25        1.30      2.60 o
  -7   1   6        5.53        6.09      1.45 o
  -6   1   6       18.20       17.77      1.50 o
  -5   1   6      546.28      509.64      8.79 o
  -4   1   6       53.59       49.95      1.71 o
  -3   1   6      178.24      181.53      2.18 o
  -2   1   6       95.27      107.35      1.53 o
  -1   1   6      387.66      358.45      1.97 o
   0   1   6      897.09      842.75      6.90 o
   1   1   6      385.79      349.82      2.10 o
   2   1   6       95.51      106.74      1.08 o
   3   1   6      178.41      184.29      1.70 o
   4   1   6       53.42       52.91      1.17 o
   5   1   6      546.07      546.31      6.32 o
   6   1   6       18.14       16.54      1.33 o
   7   1   6        5.57        5.63      2.26 o
  -7   2   6       12.86       10.23      1.58 o
  -6   2   6       50.28       55.26      2.21 o
  -5   2   6      134.45      134.71      2.75 o
  -4   2   6      586.76      575.41      4.75 o
  -3   2   6       44.62       53.13      1.37 o
  -2   2   6      535.83      569.89      2.80 o
  -1   2   6      984.00      956.35      7.04 o
   0   2   6      679.13      722.61      4.06 o
   1   2   6      981.55      963.75      5.42 o
   2   2   6      537.28      574.15      3.53 o
   3   2   6       44.64       49.87      1.18 o
   4   2   6      587.03      574.22      4.25 o
   5   2   6      134.46      131.00      2.55 o
   6   2   6       50.36       55.58      2.10 o
   7   2   6       12.93       12.07      2.81 o
  -7   3   6       12.51       12.16      1.87 o
  -6   3   6       12.34       18.30      1.82 o
  -5   3   6       30.74       26.83      1.66 o
  -4   3   6       59.74       61.76      1.84 o
  -3   3   6     1001.89     1017.08      5.47 o
  -2   3   6      277.27      258.38      4.36 o
  -1   3   6       80.75       84.84      1.39 o
   0   3   6     1661.75     1768.59     16.29 o
   1   3   6       80.80       86.11      1.27 o
   2   3   6      277.78      270.41      2.33 o
   3   3   6     1003.20     1023.51      5.83 o
   4   3   6       59.95       61.39      1.60 o
   5   3   6       30.81       26.22      1.54 o
   6   3   6       12.14       16.25      1.76 o
   7   3   6       12.47       13.73      3.35 o
  -7   4   6       47.60       49.14      3.26 o
  -6   4   6       38.54       37.08      2.31 o
  -5   4   6       77.57       73.40      2.77 o
  -4   4   6       14.48       20.71      1.50 o
  -3   4   6       89.58       93.91      1.84 o
  -2   4   6       93.34       85.87      1.57 o
  -1   4   6       77.52       78.63      1.44 o
   0   4   6      295.12      293.66      3.36 o
   1   4   6       77.69       82.11      1.62 o
   2   4   6       93.72       88.58      1.72 o
   3   4   6       89.87       91.60      1.87 o
   4   4   6       14.59       22.02      1.71 o
   5   4   6       77.39       74.98      2.65 o
   6   4   6       38.58       37.27      2.48 o
   7   4   6       47.58       47.61      3.80 o
  -6   5   6       83.22       84.95      3.68 o
  -5   5   6       19.62       15.36      2.18 o
  -4   5   6       33.90       31.56      1.88 o
  -3   5   6       32.66       32.32      1.60 o
  -2   5   6      265.19      262.52      3.55 o
  -1   5   6       23.81       22.96      1.20 o
   0   5   6        0.84        1.24      0.93 o
   1   5   6       23.63       23.26      1.41 o
   2   5   6      264.91      264.90      3.86 o
   3   5   6       32.46       31.04      1.68 o
   4   5   6       33.95       31.90      2.07 o
   5   5   6       19.60       17.28      1.88 o
   6   5   6       83.43       78.21      3.54 o
  -5   6   6       17.79       19.74      2.61 o
  -4   6   6        3.03        4.21      2.02 o
  -3   6   6       47.37       41.13      2.61 o
  -2   6   6       50.39       46.28      2.22 o
  -1   6   6       13.51       12.17      1.44 o
   0   6   6      111.70      115.84      2.49 o
   1   6   6       13.57       11.05      1.54 o
   2   6   6       50.03       47.30      2.23 o
   3   6   6       47.59       44.41      2.41 o
   4   6   6        3.02        2.84      1.85 o
   5   6   6       17.91       20.10      2.35 o
  -4   7   6        9.39       12.53      2.39 o
  -3   7   6        6.96        8.04      2.27 o
  -2   7   6       39.69       38.50      3.10 o
  -1   7   6       15.62       15.02      2.21 o
   0   7   6       20.05       17.75      1.79 o
   1   7   6       15.74       17.31      1.89 o
   2   7   6       39.63       36.79      2.42 o
   3   7   6        7.09        7.37      1.86 o
   4   7   6        9.42       18.49      3.02 o
  -1   8   6       16.76       18.06      2.64 o
   0   8   6        0.67        1.44      2.43 o
   1   8   6       17.08       17.91      2.32 o
   1   0   7      424.83      445.50      3.00 o
   2   0   7      869.65      872.85      5.15 o
   3   0   7       78.75       84.42      1.14 o
   4   0   7       98.31       99.89      1.45 o
   5   0   7      159.72      149.76      2.23 o
   6   0   7        2.17        2.91      1.33 o
   7   0   7        0.02        2.71      1.85 o
   8   0   7       19.54       21.21      2.77 o
  -7   1   7       23.14       23.20      1.76 o
  -6   1   7       46.14       46.99      1.98 o
  -5   1   7       83.08       87.45      2.44 o
  -4   1   7      359.20      336.13      5.69 o
  -3   1   7       16.05       16.54      0.84 o
  -2   1   7     1661.98     1727.72     10.47 o
  -1   1   7     1905.06     1973.71      9.55 o
   0   1   7       72.63       99.41      0.82 o
   1   1   7     1905.90     1966.12     10.09 o
   2   1   7     1660.93     1707.10      9.06 o
   3   1   7       15.99       16.91      0.58 o
   4   1   7      359.60      334.40      3.27 o
   5   1   7       83.34       88.71      2.00 o
   6   1   7       46.06       46.91      1.78 o
   7   1   7       23.13       24.99      2.32 o
  -7   2   7       15.40       15.03      1.64 o
  -6   2   7      198.64      195.29      3.66 o
  -5   2   7       60.10       63.38      2.05 o
  -4   2   7        1.11        3.81      0.96 o
  -3   2   7      124.57      127.89      1.90 o
  -2   2   7      117.87      111.80      1.34 o
  -1   2   7      203.07      205.78      1.62 o
   0   2   7      187.73      198.68      2.07 o
   1   2   7      202.83      210.12      1.58 o
   2   2   7      118.02      109.92      1.18 o
   3   2   7      124.74      124.52      1.68 o
   4   2   7        1.12        2.05      0.82 o
   5   2   7       60.38       62.55      1.90 o
   6   2   7      199.05      186.98      3.48 o
   7   2   7       15.40       14.70      2.86 o
  -7   3   7       77.95       77.39      3.00 o
  -6   3   7       19.07       19.39      1.98 o
  -5   3   7       92.34       87.61      2.43 o
  -4   3   7       68.62       55.42      1.76 o
  -3   3   7      994.07      991.48      5.30 o
  -2   3   7        1.51        1.68      0.44 o
  -1   3   7      634.26      648.47      6.74 o
   0   3   7       77.50       89.67      1.38 o
   1   3   7      634.73      657.13      5.18 o
   2   3   7        1.53        1.26      0.68 o
   3   3   7      994.29      984.02      4.89 o
   4   3   7       68.72       56.28      1.24 o
   5   3   7       92.12       88.66      2.33 o
   6   3   7       19.20       21.08      1.84 o
   7   3   7       77.91       84.05      4.56 o
  -6   4   7        2.96        5.30      1.76 o
  -5   4   7       46.13       51.46      2.50 o
  -4   4   7      132.25      137.44      2.88 o
  -3   4   7       80.70       73.37      1.65 o
  -2   4   7      155.65      150.56      1.83 o
  -1   4   7      151.99      155.09      2.20 o
   0   4   7      472.31      496.74      6.24 o
   1   4   7      152.02      157.70      2.13 o
   2   4   7      156.19      153.40      2.49 o
   3   4   7       80.28       75.29      1.69 o
   4   4   7      131.96      142.06      3.07 o
   5   4   7       46.19       52.20      2.22 o
   6   4   7        3.04        4.98      1.86 o
  -6   5   7       31.03       38.93      2.91 o
  -5   5   7       17.78       17.43      2.13 o
  -4   5   7       53.01       58.35      2.24 o
  -3   5   7       30.13       27.27      1.53 o
  -2   5   7      236.29      232.76      3.31 o
  -1   5   7      173.50      174.92      3.12 o
   0   5   7      606.27      639.21      4.92 o
   1   5   7      173.87      177.92      2.94 o
   2   5   7      236.35      232.73      3.54 o
   3   5   7       30.23       29.11      1.68 o
   4   5   7       52.75       53.75      2.47 o
   5   5   7       17.79       15.86      1.84 o
   6   5   7       31.19       35.56      2.84 o
  -5   6   7       39.80       41.02      3.18 o
  -4   6   7        3.68        5.84      2.01 o
  -3   6   7        4.15        5.18      1.58 o
  -2   6   7       26.71       25.33      1.70 o
  -1   6   7       41.42       38.67      1.70 o
   0   6   7      154.47      160.35      3.18 o
   1   6   7       41.19       39.78      2.05 o
   2   6   7       26.64       25.15      1.82 o
   3   6   7        4.14        4.55      1.71 o
   4   6   7        3.74        4.18      1.94 o
   5   6   7       39.68       39.67      2.75 o
  -4   7   7      212.00      214.65      5.93 o
  -3   7   7       71.33       73.58      3.62 o
  -2   7   7       49.51       43.08      3.23 o
  -1   7   7       63.94       68.06      3.29 o
   0   7   7       38.22       36.80      2.22 o
   1   7   7       64.16       64.90      2.81 o
   2   7   7       49.41       47.80      2.50 o
   3   7   7       71.04       74.52      3.11 o
   4   7   7      212.23      201.10      4.83 o
  -1   8   7        3.75        6.52      2.57 o
   0   8   7       45.24       42.07      2.95 o
   1   8   7        3.81        2.31      2.25 o
   0   0   8     2012.07     1922.68     12.29 o
   1   0   8        0.32        0.43      0.34 o
   2   0   8      282.36      264.08      2.11 o
   3   0   8      164.49      158.04      1.45 o
   4   0   8      215.37      211.29      2.13 o
   5   0   8      208.58      217.64      2.73 o
   6   0   8       54.53       57.29      2.28 o
   7   0   8       40.91       39.89      2.21 o
  -7   1   8       82.39       84.86      2.66 o
  -6   1   8       49.24       47.71      2.09 o
  -5   1   8      167.48      161.21      3.03 o
  -4   1   8      182.75      180.93      2.99 o
  -3   1   8      189.57      188.42      2.21 o
  -2   1   8     1126.48     1136.08      7.37 o
  -1   1   8     1556.65     1540.78      9.05 o
   0   1   8      462.35      454.14      2.77 o
   1   1   8     1557.43     1545.62      7.93 o
   2   1   8     1126.11     1131.49      6.88 o
   3   1   8      190.08      188.54      1.57 o
   4   1   8      182.84      176.82      1.80 o
   5   1   8      166.98      163.19      2.55 o
   6   1   8       49.01       48.52      2.29 o
   7   1   8       82.29       86.88      3.54 o
  -7   2   8       85.09       85.12      2.88 o
  -6   2   8       33.37       37.08      1.90 o
  -5   2   8       63.90       55.40      1.95 o
  -4   2   8       61.99       56.25      1.69 o
  -3   2   8      108.02      111.43      1.76 o
  -2   2   8     1169.03     1220.74      7.22 o
  -1   2   8       17.76       20.33      0.68 o
   0   2   8      905.51      946.79      7.19 o
   1   2   8       18.13       21.17      0.61 o
   2   2   8     1169.71     1218.18      6.72 o
   3   2   8      108.29      111.67      1.81 o
   4   2   8       61.91       59.06      1.56 o
   5   2   8       63.85       56.15      1.81 o
   6   2   8       33.35       34.75      1.97 o
   7   2   8       84.64       86.03      4.57 o
  -7   3   8       41.89       44.96      2.46 o
  -6   3   8       16.93       21.31      2.05 o
  -5   3   8       49.90       43.56      1.86 o
  -4   3   8      148.66      163.77      3.03 o
  -3   3   8      262.76      279.23      2.91 o
  -2   3   8      527.22      527.30      3.82 o
  -1   3   8       86.73       85.03      1.20 o
   0   3   8       24.57       29.67      0.76 o
   1   3   8       86.97       83.67      1.23 o
   2   3   8      526.24      534.87      3.59 o
   3   3   8      262.37      270.46      4.10 o
   4   3   8      148.84      164.24      2.38 o
   5   3   8       49.88       42.48      2.07 o
   6   3   8       16.87       17.97      1.79 o
   7   3   8       41.90       50.21      3.89 o
  -6   4   8        9.06        9.17      2.08 o
  -5   4   8       93.95       96.25      2.99 o
  -4   4   8      194.35      185.44      3.31 o
  -3   4   8        3.44        1.59      0.87 o
  -2   4   8       75.85       73.45      1.39 o
  -1   4   8       35.48       38.12      1.12 o
   0   4   8        0.50        1.30      0.72 o
   1   4   8       35.18       39.80      1.22 o
   2   4   8       75.45       77.99      1.81 o
   3   4   8        3.34        2.70      0.83 o
   4   4   8      193.90      189.73      3.49 o
   5   4   8       94.01       99.36      2.84 o
   6   4   8        9.11        9.40      2.10 o
  -6   5   8       56.35       60.80      3.32 o
  -5   5   8        7.61        7.84      1.99 o
  -4   5   8       65.83       57.61      2.56 o
  -3   5   8       21.24       19.54      1.34 o
  -2   5   8       28.19       24.19      1.27 o
  -1   5   8      113.62      105.77      1.96 o
   0   5   8      121.91      124.84      2.04 o
   1   5   8      113.31      112.40      2.30 o
   2   5   8       28.27       27.11      1.64 o
   3   5   8       21.34       19.47      1.56 o
   4   5   8       66.04       58.96      2.47 o
   5   5   8        7.60        6.71      1.73 o
   6   5   8       56.47       56.38      3.20 o
  -5   6   8       41.07       52.14      3.34 o
  -4   6   8       18.53       17.06      2.23 o
  -3   6   8      131.95      128.37      4.17 o
  -2   6   8        2.68        3.15      1.34 o
  -1   6   8       10.74        9.25      1.31 o
   0   6   8      118.78      125.60      2.91 o
   1   6   8       10.77        7.68      1.55 o
   2   6   8        2.77        3.19      1.42 o
   3   6   8      132.10      128.31      3.63 o
   4   6   8       18.68       15.87      2.09 o
   5   6   8       41.12       46.24      2.90 o
  -4   7   8      105.36      115.13      4.56 o
  -3   7   8       25.76       22.17      2.85 o
  -2   7   8       17.21       19.52      2.55 o
  -1   7   8       78.02       75.51      3.14 o
   0   7   8        5.30        5.14      1.76 o
   1   7   8       78.17       78.12      3.03 o
   2   7   8       17.30       15.44      1.91 o
   3   7   8       25.58       24.09      2.29 o
   4   7   8      105.53      109.03      3.89 o
  -1   8   8       21.45       25.88      2.89 o
   0   8   8        3.28        4.75      2.31 o
   1   8   8       21.54       23.42      2.35 o
   1   0   9      806.57      857.58      4.58 o
   2   0   9      338.81      339.64      1.73 o
   3   0   9      179.25      176.60      1.92 o
   4   0   9      410.04      404.47      3.04 o
   5   0   9      249.91      251.28      2.97 o
   6   0   9      192.77      193.32      3.77 o
   7   0   9       17.72       18.72      2.01 o
  -7   1   9      102.13      103.07      3.08 o
  -6   1   9        9.02        9.74      1.43 o
  -5   1   9       83.30       86.89      2.52 o
  -4   1   9       69.33       69.38      1.94 o
  -3   1   9       30.90       29.17      1.02 o
  -2   1   9     1226.95     1291.89      9.27 o
  -1   1   9      676.02      676.72      4.43 o
   0   1   9     1499.80     1506.45      9.51 o
   1   1   9      675.69      681.13      3.63 o
   2   1   9     1227.59     1277.56      8.36 o
   3   1   9       30.87       28.54      0.66 o
   4   1   9       69.68       69.10      1.18 o
   5   1   9       83.11       87.56      1.94 o
   6   1   9        9.02       11.64      1.64 o
   7   1   9      102.71      101.00      4.03 o
  -7   2   9       21.01       20.97      1.83 o
  -6   2   9       33.09       33.37      1.69 o
  -5   2   9       30.86       30.26      1.63 o
  -4   2   9       16.54       13.27      1.16 o
  -3   2   9      163.75      157.83      2.08 o
  -2   2   9      839.16      864.77      4.16 o
  -1   2   9     2104.45     2258.57     14.10 o
   0   2   9      363.79      415.40      3.76 o
   1   2   9     2104.43     2268.81      8.99 o
   2   2   9      839.07      870.29      4.01 o
   3   2   9      163.65      152.21      2.65 o
   4   2   9       16.52       13.80      0.91 o
   5   2   9       30.69       30.44      1.70 o
   6   2   9       33.18       30.30      2.22 o
   7   2   9       20.79       19.28      2.93 o
  -7   3   9       58.04       57.86      2.61 o
  -6   3   9       23.41       23.35      2.11 o
  -5   3   9       13.93       17.27      1.52 o
  -4   3   9      178.18      186.00      2.75 o
  -3   3   9      593.69      581.89      6.90 o
  -2   3   9      279.12      288.75      2.84 o
  -1   3   9        7.10        8.74      0.73 o
   0   3   9     1198.99     1301.81     12.38 o
   1   3   9        7.19        9.89      0.73 o
   2   3   9      280.01      296.77      2.51 o
   3   3   9      592.44      576.12      6.03 o
   4   3   9      178.72      183.29      3.59 o
   5   3   9       13.94       15.57      1.54 o
   6   3   9       23.42       23.43      2.16 o
   7   3   9       58.19       61.40      4.16 o
  -6   4   9      111.59      119.14      3.96 o
  -5   4   9       31.50       34.27      2.10 o
  -4   4   9       43.89       44.69      1.89 o
  -3   4   9      172.26      148.48      2.74 o
  -2   4   9       31.71       33.27      1.01 o
  -1   4   9       62.99       61.21      1.50 o
   0   4   9      289.40      277.49      3.32 o
   1   4   9       63.07       61.08      1.35 o
   2   4   9       31.88       32.52      1.36 o
   3   4   9      172.29      147.21      2.42 o
   4   4   9       43.85       43.37      1.98 o
   5   4   9       31.42       30.35      1.85 o
   6   4   9      111.81      108.14      3.40 o
  -6   5   9        4.40        5.49      2.20 o
  -5   5   9        3.13        5.57      2.02 o
  -4   5   9       31.87       30.70      2.11 o
  -3   5   9       62.90       62.59      2.31 o
  -2   5   9       36.36       29.49      1.33 o
  -1   5   9        2.85        2.72      1.15 o
   0   5   9      385.86      402.12      3.41 o
   1   5   9        2.86        2.60      1.26 o
   2   5   9       36.68       31.41      1.81 o
   3   5   9       62.83       61.78      2.18 o
   4   5   9       31.95       29.27      2.03 o
   5   5   9        3.14        4.38      1.71 o
   6   5   9        4.31        4.30      2.51 o
  -5   6   9       80.04       77.43      3.90 o
  -4   6   9        8.56       10.29      2.09 o
  -3   6   9      166.63      169.75      4.69 o
  -2   6   9        6.25        6.66      1.38 o
  -1   6   9       25.70       26.09      1.64 o
   0   6   9        9.77       11.63      1.51 o
   1   6   9       25.95       26.87      1.84 o
   2   6   9        6.27        6.53      1.43 o
   3   6   9      166.48      165.62      4.02 o
   4   6   9        8.63        9.27      2.02 o
   5   6   9       80.07       75.83      3.49 o
  -3   7   9       47.50       43.28      3.36 o
  -2   7   9       53.61       56.19      3.57 o
  -1   7   9        1.99        0.72      1.90 o
   0   7   9        1.38        1.45      1.75 o
   1   7   9        1.97        1.22      1.67 o
   2   7   9       53.54       54.21      2.61 o
   3   7   9       47.61       49.52      2.82 o
  -1   8   9       18.81       22.96      2.84 o
   0   8   9       92.30       92.04      3.74 o
   1   8   9       18.68       19.36      2.50 o
   0   0  10      405.76      389.48      2.80 o
   1   0  10      958.25      996.69      4.82 o
   2   0  10        1.64        0.58      0.32 o
   3   0  10      517.37      521.66      4.27 o
   4   0  10     1359.04     1340.41      9.64 o
   5   0  10       95.88       91.65      1.80 o
   6   0  10       49.00       50.24      2.06 o
   7   0  10        0.14        2.08      1.90 o
  -7   1  10        1.87        3.48      1.56 o
  -6   1  10       92.35       96.40      2.71 o
  -5   1  10      101.55      108.14      2.77 o
  -4   1  10      161.25      163.62      2.48 o
  -3   1  10        5.73        3.76      0.74 o
  -2   1  10      304.53      369.48      2.28 o
  -1   1  10      797.98      858.01      5.33 o
   0   1  10      612.14      657.68      2.84 o
   1   1  10      799.78      878.24      4.73 o
   2   1  10      305.39      367.13      3.54 o
   3   1  10        5.59        4.03      0.38 o
   4   1  10      161.27      157.41      1.65 o
   5   1  10      101.72      104.69      2.16 o
   6   1  10       91.96       94.21      2.95 o
   7   1  10        1.92        3.83      2.25 o
  -7   2  10       37.71       42.62      2.24 o
  -6   2  10       43.54       48.14      2.06 o
  -5   2  10       61.35       59.86      2.02 o
  -4   2  10      107.51      106.19      2.22 o
  -3   2  10      108.69      104.39      1.81 o
  -2   2  10        1.66        1.21      0.43 o
  -1   2  10     1384.87     1443.33      9.45 o
   0   2  10      115.25      119.58      1.23 o
   1   2  10     1385.36     1434.30      8.36 o
   2   2  10        1.63        1.28      0.45 o
   3   2  10      109.29      109.17      1.61 o
   4   2  10      107.24      106.17      1.77 o
   5   2  10       61.42       59.27      2.05 o
   6   2  10       43.42       44.62      2.59 o
   7   2  10       37.56       36.83      3.54 o
  -7   3  10        6.06        7.88      1.95 o
  -6   3  10       11.26       12.20      1.79 o
  -5   3  10       58.27       52.97      2.38 o
  -4   3  10      156.51      163.42      2.59 o
  -3   3  10        3.31        5.71      0.96 o
  -2   3  10      497.16      462.29      4.51 o
  -1   3  10       99.86       97.81      1.46 o
   0   3  10      441.19      429.69      3.78 o
   1   3  10       99.68       97.30      1.50 o
   2   3  10      496.98      468.06      3.02 o
   3   3  10        3.31        4.18      0.46 o
   4   3  10      157.44      153.36      2.42 o
   5   3  10       58.16       52.91      2.08 o
   6   3  10       11.07       11.12      1.90 o
   7   3  10        6.13        6.73      2.62 o
  -6   4  10        6.24        9.36      2.16 o
  -5   4  10       64.38       63.15      2.94 o
  -4   4  10      143.79      138.80      2.93 o
  -3   4  10        3.59        2.57      1.03 o
  -2   4  10       90.06       79.74      1.50 o
  -1   4  10      231.52      238.90      2.72 o
   0   4  10       42.54       45.08      1.08 o
   1   4  10      231.60      242.63      3.48 o
   2   4  10       89.74       84.77      1.85 o
   3   4  10        3.56        2.55      1.08 o
   4   4  10      143.82      134.53      3.02 o
   5   4  10       64.40       59.86      2.33 o
   6   4  10        6.27        8.81      2.08 o
  -6   5  10        0.17       -0.89      2.31 o
  -5   5  10       49.35       47.25      2.73 o
  -4   5  10       24.56       24.70      2.15 o
  -3   5  10        4.29        4.67      1.36 o
  -2   5  10       45.07       43.18      1.59 o
  -1   5  10      159.49      155.50      2.83 o
   0   5  10        0.48        0.60      0.88 o
   1   5  10      158.49      154.34      2.96 o
   2   5  10       45.31       44.94      1.91 o
   3   5  10        4.25        4.90      1.30 o
   4   5  10       24.52       27.60      2.08 o
   5   5  10       49.32       46.67      2.47 o
   6   5  10        0.15        0.24      2.76 o
  -5   6  10       16.00       16.53      2.55 o
  -4   6  10       83.79       82.82      3.68 o
  -3   6  10       67.75       69.59      3.29 o
  -2   6  10        2.53        3.25      1.40 o
  -1   6  10       50.85       47.65      1.95 o
   0   6  10       46.96       48.51      2.10 o
   1   6  10       50.70       49.20      2.24 o
   2   6  10        2.57        3.46      1.42 o
   3   6  10       67.77       67.32      2.84 o
   4   6  10       83.53       82.09      3.18 o
   5   6  10       15.98       16.83      2.38 o
  -3   7  10        1.13        2.19      2.44 o
  -2   7  10       36.84       37.25      3.05 o
  -1   7  10       60.69       58.99      2.90 o
   0   7  10        0.01       -0.18      1.74 o
   1   7  10       60.58       60.35      2.66 o
   2   7  10       36.98       34.04      2.34 o
   3   7  10        1.13        5.97      1.85 o
   0   8  10       26.29       21.89      2.54 o
   1   0  11      925.68      993.37      4.33 o
   2   0  11      384.43      392.62      2.53 o
   3   0  11        5.58        4.65      0.55 o
   4   0  11       64.59       67.12      1.83 o
   5   0  11       37.21       34.22      1.00 o
   6   0  11        2.34        3.02      1.31 o
   7   0  11      134.73      135.04      4.37 o
  -7   1  11       68.36       67.87      2.76 o
  -6   1  11      124.31      119.35      2.97 o
  -5   1  11       96.26       91.25      2.57 o
  -4   1  11      225.77      232.36      2.91 o
  -3   1  11      297.32      289.26      2.82 o
  -2   1  11       86.77       90.65      1.25 o
  -1   1  11       27.90       32.89      0.67 o
   0   1  11      306.81      296.62      1.77 o
   1   1  11       27.78       33.58      0.62 o
   2   1  11       86.88       87.70      2.00 o
   3   1  11      296.86      288.23      2.17 o
   4   1  11      226.52      227.67      2.15 o
   5   1  11       96.65       92.36      2.01 o
   6   1  11      124.39      117.28      3.73 o
   7   1  11       68.28       71.33      3.61 o
  -7   2  11       41.78       39.71      2.44 o
  -6   2  11      165.32      159.82      3.23 o
  -5   2  11        5.46        7.57      1.21 o
  -4   2  11       89.92       91.54      2.12 o
  -3   2  11      181.11      184.18      2.02 o
  -2   2  11      342.29      333.46      2.19 o
  -1   2  11       82.54       87.73      1.02 o
   0   2  11       18.48       12.54      0.59 o
   1   2  11       82.42       88.51      1.17 o
   2   2  11      342.28      338.58      2.73 o
   3   2  11      181.11      188.83      2.17 o
   4   2  11       89.69       93.83      1.63 o
   5   2  11        5.44        5.95      1.50 o
   6   2  11      165.87      166.74      4.26 o
   7   2  11       41.62       38.21      2.95 o
  -7   3  11        5.01        2.40      2.13 o
  -6   3  11       74.37       74.96      2.86 o
  -5   3  11        8.07        9.95      1.44 o
  -4   3  11      127.20      129.70      2.34 o
  -3   3  11      151.20      154.24      2.35 o
  -2   3  11       11.14       12.94      0.60 o
  -1   3  11      477.15      473.69      3.85 o
   0   3  11      241.61      210.11      2.97 o
   1   3  11      476.67      489.41      4.14 o
   2   3  11       11.22       12.98      0.89 o
   3   3  11      151.28      153.05      2.06 o
   4   3  11      127.38      133.73      2.78 o
   5   3  11        8.10        7.73      1.33 o
   6   3  11       74.26       73.49      3.09 o
   7   3  11        5.06        2.88      2.85 o
  -6   4  11       37.46       35.75      2.63 o
  -5   4  11        9.26       10.72      1.80 o
  -4   4  11       21.16       19.77      1.44 o
  -3   4  11       82.81       76.34      2.71 o
  -2   4  11       54.09       41.97      1.59 o
  -1   4  11      499.10      499.71      3.75 o
   0   4  11       26.37       23.12      0.94 o
   1   4  11      499.78      492.32      3.66 o
   2   4  11       54.34       47.19      1.41 o
   3   4  11       83.02       79.20      2.16 o
   4   4  11       21.21       18.94      1.47 o
   5   4  11        9.37        8.93      1.46 o
   6   4  11       37.24       35.08      2.57 o
  -6   5  11       32.19       33.52      2.80 o
  -5   5  11       23.68       25.63      2.34 o
  -4   5  11      153.72      147.11      4.07 o
  -3   5  11       82.79       84.38      2.75 o
  -2   5  11      298.89      310.28      4.56 o
  -1   5  11       94.04       89.37      2.29 o
   0   5  11       19.26       18.73      1.40 o
   1   5  11       93.98       87.28      2.36 o
   2   5  11      299.06      301.99      4.09 o
   3   5  11       82.87       79.26      2.43 o
   4   5  11      154.01      148.17      3.64 o
   5   5  11       23.57       26.65      2.09 o
   6   5  11       32.17       34.44      3.21 o
  -5   6  11       19.84       16.52      2.41 o
  -4   6  11       34.30       34.33      2.82 o
  -3   6  11      123.58      115.56      3.67 o
  -2   6  11       74.86       76.24      2.55 o
  -1   6  11       31.27       26.09      1.84 o
   0   6  11       65.34       64.82      2.36 o
   1   6  11       30.99       29.73      1.78 o
   2   6  11       74.93       76.31      2.47 o
   3   6  11      123.36      112.92      3.13 o
   4   6  11       34.44       34.60      2.44 o
   5   6  11       20.01       18.56      2.40 o
  -3   7  11      113.29      114.14      4.79 o
  -2   7  11        1.00        1.94      2.30 o
  -1   7  11       33.92       31.92      2.48 o
   0   7  11        1.28        2.90      1.82 o
   1   7  11       33.87       31.94      2.17 o
   2   7  11        0.99        1.10      1.73 o
   3   7  11      113.74      120.98      3.61 o
   0   0  12        1.94        4.44      0.53 o
   1   0  12      576.14      551.21      2.91 o
   2   0  12      192.20      206.27      2.39 o
   3   0  12      714.71      693.73      4.58 o
   4   0  12        0.26        1.43      0.38 o
   5   0  12       31.12       32.65      1.48 o
   6   0  12       34.06       34.73      1.82 o
   7   0  12      150.85      156.40      4.69 o
  -7   1  12       52.51       54.86      2.80 o
  -6   1  12      136.03      143.79      3.24 o
  -5   1  12      434.00      427.62      4.62 o
  -4   1  12       74.50       73.64      1.77 o
  -3   1  12      110.79       94.67      1.73 o
  -2   1  12       93.08       89.99      1.31 o
  -1   1  12     1762.57     1779.08     12.29 o
   0   1  12     1408.32     1461.09      7.05 o
   1   1  12     1761.38     1786.16      8.06 o
   2   1  12       93.27       84.24      1.39 o
   3   1  12      110.93       97.45      1.41 o
   4   1  12       74.54       75.68      1.28 o
   5   1  12      433.61      427.46      4.50 o
   6   1  12      135.85      139.04      4.10 o
   7   1  12       52.77       53.65      3.36 o
  -7   2  12       13.06       11.48      1.89 o
  -6   2  12       28.51       32.49      1.82 o
  -5   2  12       26.46       25.11      1.54 o
  -4   2  12       47.91       47.84      2.15 o
  -3   2  12      136.08      139.04      1.78 o
  -2   2  12      467.00      472.51      2.42 o
  -1   2  12       14.95       11.58      0.53 o
   0   2  12      254.16      282.54      3.10 o
   1   2  12       15.05       12.22      0.62 o
   2   2  12      467.08      475.82      2.78 o
   3   2  12      136.40      140.08      1.75 o
   4   2  12       47.99       47.88      1.26 o
   5   2  12       26.35       24.31      1.58 o
   6   2  12       28.59       34.10      2.45 o
   7   2  12       13.04       11.96      2.47 o
  -7   3  12        5.36        6.41      2.18 o
  -6   3  12       45.43       49.93      2.48 o
  -5   3  12       59.89       58.35      2.16 o
  -4   3  12      150.89      140.79      2.41 o
  -3   3  12       30.18       40.99      1.34 o
  -2   3  12      244.92      248.28      2.37 o
  -1   3  12      138.89      139.62      1.49 o
   0   3  12     1484.19     1520.63     13.99 o
   1   3  12      138.60      139.71      1.72 o
   2   3  12      244.54      246.53      2.53 o
   3   3  12       30.28       36.36      1.72 o
   4   3  12      151.18      136.99      2.80 o
   5   3  12       59.77       59.34      2.15 o
   6   3  12       45.33       45.99      2.73 o
   7   3  12        5.37        8.96      2.75 o
  -6   4  12        1.01        1.46      2.04 o
  -5   4  12       51.57       47.96      2.70 o
  -4   4  12       21.48       24.81      1.85 o
  -3   4  12       27.70       22.28      1.32 o
  -2   4  12      239.09      229.31      2.93 o
  -1   4  12       40.95       40.99      1.24 o
   0   4  12      279.52      259.37      3.31 o
   1   4  12       41.01       41.60      1.28 o
   2   4  12      238.49      230.13      2.68 o
   3   4  12       27.72       23.38      1.46 o
   4   4  12       21.30       24.57      1.54 o
   5   4  12       51.25       48.90      2.20 o
   6   4  12        0.99        2.69      2.04 o
  -6   5  12       13.19       12.55      2.47 o
  -5   5  12      124.54      127.29      3.94 o
  -4   5  12       98.38      104.30      3.51 o
  -3   5  12       38.41       37.69      2.12 o
  -2   5  12       61.87       59.52      2.30 o
  -1   5  12      154.10      154.92      2.85 o
   0   5  12       46.25       41.76      1.73 o
   1   5  12      154.49      156.84      3.03 o
   2   5  12       61.80       59.93      2.17 o
   3   5  12       38.49       39.43      1.82 o
   4   5  12       98.24       98.02      2.92 o
   5   5  12      124.52      119.35      3.81 o
   6   5  12       13.21       17.95      2.84 o
  -5   6  12       56.82       56.38      3.52 o
  -4   6  12       33.40       35.19      2.82 o
  -3   6  12       32.54       30.02      2.36 o
  -2   6  12        1.25        1.50      1.47 o
  -1   6  12       76.93       69.18      2.49 o
   0   6  12       73.61       66.57      2.40 o
   1   6  12       76.81       67.49      2.29 o
   2   6  12        1.25        1.85      1.52 o
   3   6  12       32.57       34.47      2.03 o
   4   6  12       33.14       34.34      2.22 o
   5   6  12       57.05       53.73      3.32 o
  -3   7  12       55.12       57.04      3.75 o
  -2   7  12       35.19       36.72      3.06 o
  -1   7  12       46.95       45.75      2.55 o
   0   7  12       15.45       12.96      1.92 o
   1   7  12       47.00       48.45      2.49 o
   2   7  12       34.97       32.20      2.26 o
   3   7  12       55.16       53.89      2.71 o
   1   0  13       92.81      111.74      1.17 o
   2   0  13       30.14       33.92      0.99 o
   3   0  13        0.75        0.23      0.44 o
   4   0  13       55.07       55.27      0.97 o
   5   0  13        3.84        3.11      1.05 o
   6   0  13      271.43      282.26      3.94 o
   7   0  13       26.67       31.01      2.91 o
  -7   1  13      102.16      103.33      3.93 o
  -6   1  13        2.25        2.53      1.37 o
  -5   1  13      143.74      138.04      3.10 o
  -4   1  13       58.54       59.95      1.64 o
  -3   1  13      797.27      791.63      7.43 o
  -2   1  13      146.47      140.44      1.71 o
  -1   1  13      109.20       99.68      1.27 o
   0   1  13      272.09      255.49      1.52 o
   1   1  13      109.39      105.39      1.16 o
   2   1  13      145.92      143.61      1.66 o
   3   1  13      796.30      766.58      7.02 o
   4   1  13       58.23       54.93      1.03 o
   5   1  13      144.05      136.68      2.77 o
   6   1  13        2.31        4.03      1.83 o
   7   1  13      102.04      101.48      4.37 o
  -7   2  13       31.55       30.18      2.27 o
  -6   2  13       31.47       31.72      1.81 o
  -5   2  13       60.91       62.74      2.02 o
  -4   2  13      129.26      118.58      3.00 o
  -3   2  13      122.60      116.96      2.08 o
  -2   2  13      148.55      145.81      1.44 o
  -1   2  13      267.15      279.51      2.31 o
   0   2  13       12.90        9.29      0.47 o
   1   2  13      267.45      289.44      2.09 o
   2   2  13      147.92      150.20      1.60 o
   3   2  13      122.66      114.94      1.60 o
   4   2  13      128.81      121.26      1.61 o
   5   2  13       61.02       60.38      2.53 o
   6   2  13       31.66       30.68      2.36 o
   7   2  13       31.37       30.54      2.64 o
  -7   3  13       37.14       40.09      2.69 o
  -6   3  13      102.51      100.34      3.56 o
  -5   3  13       66.64       65.92      2.20 o
  -4   3  13       15.07       10.20      1.01 o
  -3   3  13       20.89       19.75      1.11 o
  -2   3  13      352.91      350.37      3.43 o
  -1   3  13      274.39      285.04      2.14 o
   0   3  13        6.16        3.14      0.73 o
   1   3  13      275.70      285.10      2.67 o
   2   3  13      352.84      353.55      3.00 o
   3   3  13       20.74       18.92      0.62 o
   4   3  13       14.98       13.17      1.31 o
   5   3  13       66.79       70.13      2.28 o
   6   3  13      102.32      100.40      3.54 o
   7   3  13       37.12       44.32      3.54 o
  -6   4  13       24.62       26.66      2.30 o
  -5   4  13       12.75       12.48      1.98 o
  -4   4  13        7.78        6.64      1.55 o
  -3   4  13       17.15       18.75      1.63 o
  -2   4  13      165.70      156.64      2.44 o
  -1   4  13       60.77       65.60      1.52 o
   0   4  13      159.29      149.82      2.83 o
   1   4  13       61.11       65.92      1.51 o
   2   4  13      165.69      159.51      2.20 o
   3   4  13       17.23       19.95      1.34 o
   4   4  13        7.71        6.26      1.24 o
   5   4  13       12.74       13.51      1.52 o
   6   4  13       24.58       28.16      2.38 o
  -5   5  13       91.51       88.71      3.47 o
  -4   5  13       72.90       66.41      3.24 o
  -3   5  13       52.44       47.56      2.28 o
  -2   5  13       91.48       88.53      2.69 o
  -1   5  13        6.20        5.75      1.16 o
   0   5  13       15.08       13.94      1.35 o
   1   5  13        6.10        5.48      1.31 o
   2   5  13       91.76       87.04      2.51 o
   3   5  13       52.20       50.37      1.90 o
   4   5  13       72.93       69.55      2.41 o
   5   5  13       91.26       88.62      3.53 o
  -4   6  13       57.45       55.98      3.25 o
  -3   6  13        5.76        3.65      1.78 o
  -2   6  13        1.31        0.65      1.43 o
  -1   6  13        9.31        8.19      1.53 o
   0   6  13      142.08      143.32      3.28 o
   1   6  13        9.23        9.82      1.44 o
   2   6  13        1.29        1.93      1.45 o
   3   6  13        5.62        2.94      1.43 o
   4   6  13       57.17       55.08      2.76 o
  -3   7  13        7.18        7.49      2.69 o
  -2   7  13        2.96        1.81      2.37 o
  -1   7  13       42.27       42.92      2.50 o
   0   7  13       41.73       42.07      2.54 o
   1   7  13       42.27       44.65      2.40 o
   2   7  13        2.95        3.91      1.67 o
   3   7  13        7.16        7.49      1.95 o
   0   0  14      256.37      241.62      2.65 o
   1   0  14       71.47       59.53      0.97 o
   2   0  14     1381.81     1381.16      7.75 o
   3   0  14       72.26       78.27      1.16 o
   4   0  14       46.65       40.16      1.09 o
   5   0  14        7.54        7.15      1.14 o
   6   0  14       13.94       16.61      2.08 o
   7   0  14        6.59        6.48      2.35 o
  -7   1  14       68.09       71.33      3.19 o
  -6   1  14       17.19       19.25      1.79 o
  -5   1  14      267.42      268.14      3.73 o
  -4   1  14       61.04       55.58      1.60 o
  -3   1  14       46.17       52.20      1.44 o
  -2   1  14      244.64      238.90      2.39 o
  -1   1  14      701.33      734.45      5.53 o
   0   1  14       67.79       71.33      0.89 o
   1   1  14      703.06      731.44      3.76 o
   2   1  14      244.66      238.20      2.05 o
   3   1  14       46.04       46.32      1.34 o
   4   1  14       60.75       54.14      1.35 o
   5   1  14      267.89      265.44      4.20 o
   6   1  14       17.03       13.35      1.94 o
   7   1  14       68.17       72.23      3.77 o
  -7   2  14        7.49        6.97      2.19 o
  -6   2  14       63.79       73.20      2.48 o
  -5   2  14       66.20       69.73      2.25 o
  -4   2  14      353.95      336.70      6.13 o
  -3   2  14      543.47      504.97      3.81 o
  -2   2  14       38.22       39.71      0.80 o
  -1   2  14      336.93      338.89      2.50 o
   0   2  14       20.25       24.05      0.66 o
   1   2  14      336.38      343.96      2.43 o
   2   2  14       38.05       40.13      0.92 o
   3   2  14      544.11      490.09      4.90 o
   4   2  14      354.02      331.46      4.29 o
   5   2  14       65.98       67.83      2.31 o
   6   2  14       63.87       70.94      3.11 o
   7   2  14        7.44        6.97      2.37 o
  -7   3  14        7.92       10.17      2.27 o
  -6   3  14       28.33       32.25      2.44 o
  -5   3  14       25.52       28.60      1.72 o
  -4   3  14       21.99       17.50      1.09 o
  -3   3  14       15.04       11.24      0.56 o
  -2   3  14        7.70        4.85      0.71 o
  -1   3  14       76.11       71.17      0.95 o
   0   3  14      820.67      805.35      5.16 o
   1   3  14       76.13       71.95      1.42 o
   2   3  14        7.61        5.04      0.77 o
   3   3  14       15.09       12.69      1.04 o
   4   3  14       22.07       18.97      1.38 o
   5   3  14       25.38       27.09      1.87 o
   6   3  14       28.47       30.61      2.32 o
   7   3  14        8.04       10.67      2.84 o
  -6   4  14        1.46        2.04      2.17 o
  -5   4  14        0.37       -1.85      1.85 o
  -4   4  14       86.87       90.72      3.15 o
  -3   4  14       23.66       21.97      1.66 o
  -2   4  14      223.86      220.71      3.47 o
  -1   4  14      667.68      663.04      4.41 o
   0   4  14        1.93        2.80      0.64 o
   1   4  14      668.15      660.00      5.90 o
   2   4  14      223.21      221.40      3.11 o
   3   4  14       23.49       20.91      1.18 o
   4   4  14       86.96       88.46      2.28 o
   5   4  14        0.37       -0.41      1.75 o
   6   4  14        1.47        2.13      2.12 o
  -5   5  14       22.62       24.32      2.29 o
  -4   5  14       29.72       29.89      2.38 o
  -3   5  14        8.71        4.62      1.51 o
  -2   5  14      138.25      139.95      3.28 o
  -1   5  14       91.53       95.31      2.36 o
   0   5  14      142.00      144.44      2.79 o
   1   5  14       91.63       88.23      2.42 o
   2   5  14      138.28      137.22      2.75 o
   3   5  14        8.75        6.85      1.21 o
   4   5  14       29.63       28.52      1.79 o
   5   5  14       22.72       23.42      2.33 o
  -4   6  14      157.88      158.71      5.31 o
  -3   6  14       27.36       23.89      2.11 o
  -2   6  14       14.72       15.58      1.83 o
  -1   6  14        4.08        3.01      1.51 o
   0   6  14      120.35      121.30      2.88 o
   1   6  14        4.04        3.88      1.38 o
   2   6  14       14.76       17.29      1.66 o
   3   6  14       27.43       28.54      1.85 o
   4   6  14      158.01      154.95      4.45 o
  -3   7  14        0.31        1.59      2.50 o
  -2   7  14       24.62       26.99      2.39 o
  -1   7  14       16.51       15.83      2.03 o
   0   7  14        3.19        4.90      1.85 o
   1   7  14       16.39       18.54      1.99 o
   2   7  14       24.60       26.57      2.02 o
   3   7  14        0.32        0.04      1.93 o
   1   0  15      103.26      113.07      1.37 o
   2   0  15        0.15        1.57      0.65 o
   3   0  15      172.25      157.86      3.86 o
   4   0  15       22.85       22.38      0.92 o
   5   0  15      400.34      392.48      5.25 o
   6   0  15      250.70      255.85      5.92 o
   7   0  15        7.45       10.36      2.49 o
  -7   1  15       46.61       49.96      3.01 o
  -6   1  15       19.50       23.15      1.89 o
  -5   1  15        8.93        9.24      1.38 o
  -4   1  15      269.93      257.90      3.05 o
  -3   1  15      663.74      646.43      5.06 o
  -2   1  15      178.92      179.17      2.07 o
  -1   1  15      406.10      406.98      3.71 o
   0   1  15      324.05      347.03      2.12 o
   1   1  15      406.19      409.02      3.09 o
   2   1  15      179.48      180.76      2.16 o
   3   1  15      664.07      661.80      6.72 o
   4   1  15      270.82      254.75      2.87 o
   5   1  15        8.94        7.52      1.43 o
   6   1  15       19.29       21.18      2.26 o
   7   1  15       46.72       47.62      3.26 o
  -7   2  15       11.88        6.16      2.50 o
  -6   2  15       46.83       47.55      2.39 o
  -5   2  15        9.97       10.98      1.30 o
  -4   2  15       51.67       49.80      1.69 o
  -3   2  15      115.43      101.73      1.64 o
  -2   2  15       89.86       79.84      1.16 o
  -1   2  15      128.96      132.52      1.40 o
   0   2  15      611.33      611.78      4.53 o
   1   2  15      128.97      132.74      1.70 o
   2   2  15       89.93       84.55      1.20 o
   3   2  15      115.24       99.03      1.35 o
   4   2  15       51.76       51.37      1.72 o
   5   2  15        9.92       11.07      1.72 o
   6   2  15       46.97       48.03      2.75 o
   7   2  15       11.82       11.72      2.41 o
  -6   3  15        4.27        4.81      2.15 o
  -5   3  15        5.02        6.58      1.59 o
  -4   3  15       92.09       87.49      2.22 o
  -3   3  15      122.96      103.22      1.77 o
  -2   3  15       61.27       56.06      1.36 o
  -1   3  15       14.28       10.24      0.56 o
   0   3  15      459.01      471.22      4.64 o
   1   3  15       13.91       10.40      0.84 o
   2   3  15       61.34       56.33      1.40 o
   3   3  15      122.61      113.64      2.07 o
   4   3  15       92.26       86.63      2.64 o
   5   3  15        5.04        4.87      1.75 o
   6   3  15        4.26        4.85      2.19 o
  -6   4  15       20.80       23.64      2.76 o
  -5   4  15       49.26       48.69      2.53 o
  -4   4  15        5.58        4.16      1.57 o
  -3   4  15       30.87       30.27      1.88 o
  -2   4  15      203.29      193.22      3.32 o
  -1   4  15      193.08      187.26      2.29 o
   0   4  15        2.47        3.98      0.69 o
   1   4  15      193.37      187.88      2.77 o
   2   4  15      202.96      187.79      2.72 o
   3   4  15       30.85       31.14      1.30 o
   4   4  15        5.60        3.68      1.16 o
   5   4  15       49.39       47.18      2.65 o
   6   4  15       20.78       22.85      2.61 o
  -5   5  15       31.81       34.46      2.77 o
  -4   5  15        3.81        2.91      1.76 o
  -3   5  15       20.65       14.82      1.68 o
  -2   5  15      233.30      231.96      4.49 o
  -1   5  15       17.39       18.26      1.58 o
   0   5  15       28.07       25.59      1.53 o
   1   5  15       17.38       18.20      1.54 o
   2   5  15      233.16      238.82      3.55 o
   3   5  15       20.66       16.78      1.46 o
   4   5  15        3.59        4.00      1.57 o
   5   5  15       31.94       34.49      2.65 o
  -4   6  15       17.59       13.09      2.39 o
  -3   6  15       62.71       62.74      2.76 o
  -2   6  15       10.68        9.12      1.67 o
  -1   6  15       20.37       18.23      1.74 o
   0   6  15       10.77       14.02      1.53 o
   1   6  15       20.37       20.35      1.64 o
   2   6  15       10.70       10.59      1.54 o
   3   6  15       62.91       66.13      2.41 o
   4   6  15       17.51       13.07      2.32 o
  -3   7  15        3.06        3.93      2.97 o
  -2   7  15        5.08        5.29      2.19 o
  -1   7  15       13.22       10.58      1.92 o
   0   7  15       62.73       53.54      2.80 o
   1   7  15       13.33       12.62      1.71 o
   2   7  15        5.17        7.50      1.63 o
   3   7  15        3.05        2.40      2.08 o
   0   0  16      288.12      276.84      3.53 o
   1   0  16        5.99        7.21      0.59 o
   2   0  16      138.90      122.76      2.16 o
   3   0  16        0.06        1.06      0.72 o
   4   0  16       43.43       39.08      1.61 o
   5   0  16       48.26       46.96      1.74 o
   6   0  16       17.19       17.17      2.31 o
   7   0  16      100.56       95.53      4.25 o
  -7   1  16       23.06       24.30      3.13 o
  -6   1  16      122.16      126.38      3.37 o
  -5   1  16       97.08      104.49      2.69 o
  -4   1  16      263.00      257.67      3.59 o
  -3   1  16      195.56      190.76      2.37 o
  -2   1  16        3.51        3.74      0.65 o
  -1   1  16      317.15      305.11      2.76 o
   0   1  16      554.21      570.57      2.79 o
   1   1  16      316.81      301.64      2.12 o
   2   1  16        3.51        4.32      0.43 o
   3   1  16      195.95      197.83      2.67 o
   4   1  16      263.10      241.07      4.61 o
   5   1  16       96.97       94.64      2.84 o
   6   1  16      121.67      126.80      4.05 o
   7   1  16       23.08       24.57      2.82 o
  -7   2  16       15.72       12.25      2.61 o
  -6   2  16        0.38        1.44      1.58 o
  -5   2  16       72.72       74.01      2.20 o
  -4   2  16       78.75       74.15      2.04 o
  -3   2  16       52.62       54.01      1.29 o
  -2   2  16       10.11        9.38      0.60 o
  -1   2  16      194.56      191.73      1.80 o
   0   2  16      115.14      110.59      1.46 o
   1   2  16      195.11      194.66      2.02 o
   2   2  16       10.03        9.59      0.56 o
   3   2  16       52.98       52.16      0.90 o
   4   2  16       78.39       70.93      1.68 o
   5   2  16       73.13       72.50      3.16 o
   6   2  16        0.38       -0.50      1.92 o
   7   2  16       15.68       11.47      2.48 o
  -6   3  16       36.54       41.87      2.90 o
  -5   3  16       42.73       42.29      2.21 o
  -4   3  16        9.12        8.92      1.20 o
  -3   3  16        4.27        2.22      0.53 o
  -2   3  16      315.26      289.76      3.86 o
  -1   3  16      391.36      389.72      2.98 o
   0   3  16      817.33      822.86      4.42 o
   1   3  16      391.37      388.50      3.72 o
   2   3  16      315.09      289.31      2.90 o
   3   3  16        4.27        1.87      0.90 o
   4   3  16        9.08        9.41      1.30 o
   5   3  16       42.90       40.40      2.43 o
   6   3  16       36.29       45.60      2.99 o
  -6   4  16        4.31        5.58      2.51 o
  -5   4  16       24.57       17.45      2.10 o
  -4   4  16       40.82       49.04      2.34 o
  -3   4  16        1.80        1.55      1.21 o
  -2   4  16       13.31        9.21      1.08 o
  -1   4  16      282.90      275.83      2.98 o
   0   4  16        4.70        8.48      0.86 o
   1   4  16      282.22      279.68      3.36 o
   2   4  16       13.25       10.98      1.08 o
   3   4  16        1.82        1.43      1.05 o
   4   4  16       40.92       48.58      2.17 o
   5   4  16       24.51       19.96      2.26 o
   6   4  16        4.36        6.27      2.45 o
  -5   5  16      102.98      101.14      3.64 o
  -4   5  16        8.42        5.45      1.64 o
  -3   5  16       15.67       17.42      1.72 o
  -2   5  16      329.70      346.70      5.38 o
  -1   5  16       92.22       89.76      2.74 o
   0   5  16      113.92      102.50      2.42 o
   1   5  16       91.78       85.06      2.44 o
   2   5  16      329.97      325.43      4.13 o
   3   5  16       15.63       16.73      1.44 o
   4   5  16        8.40        5.93      1.58 o
   5   5  16      102.96      104.31      3.87 o
  -4   6  16      143.30      145.94      4.87 o
  -3   6  16        1.42        2.09      1.85 o
  -2   6  16       15.85       18.47      1.91 o
  -1   6  16       69.55       65.14      2.55 o
   0   6  16       25.84       25.32      1.72 o
   1   6  16       69.49       59.38      2.25 o
   2   6  16       16.07       14.83      1.72 o
   3   6  16        1.42        4.01      1.49 o
   4   6  16      143.62      138.32      4.32 o
  -2   7  16        7.21        7.53      2.27 o
  -1   7  16       35.88       32.53      2.42 o
   0   7  16        5.29        5.65      1.94 o
   1   7  16       35.78       30.50      2.00 o
   2   7  16        7.31        8.53      1.64 o
   1   0  17      542.61      522.32      4.13 o
   2   0  17      121.04      121.51      1.86 o
   3   0  17      105.51      103.54      2.05 o
   4   0  17       25.63       22.23      1.36 o
   5   0  17       85.70       79.61      2.74 o
   6   0  17       66.52       60.81      3.35 o
   7   0  17        4.58        2.05      2.48 o
  -7   1  17       26.53       28.18      3.16 o
  -6   1  17       48.17       53.88      2.90 o
  -5   1  17       44.61       46.90      2.44 o
  -4   1  17      274.30      269.01      4.15 o
  -3   1  17      257.50      233.94      2.73 o
  -2   1  17      263.06      257.11      3.62 o
  -1   1  17       27.38       31.42      1.09 o
   0   1  17      155.07      141.59      1.53 o
   1   1  17       27.35       30.37      0.82 o
   2   1  17      263.38      269.04      2.33 o
   3   1  17      257.60      242.51      2.95 o
   4   1  17      274.47      275.20      5.76 o
   5   1  17       44.51       46.38      2.19 o
   6   1  17       47.89       50.55      2.96 o
   7   1  17       26.66       24.45      2.81 o
  -7   2  17       23.74       24.23      2.82 o
  -6   2  17       19.14       20.48      2.07 o
  -5   2  17      137.12      140.08      2.87 o
  -4   2  17      112.54      102.40      2.49 o
  -3   2  17       34.96       29.80      1.09 o
  -2   2  17        1.91        1.52      0.56 o
  -1   2  17      195.82      195.06      1.84 o
   0   2  17       43.78       51.74      1.02 o
   1   2  17      195.47      199.36      2.06 o
   2   2  17        1.99        1.57      0.47 o
   3   2  17       34.86       28.04      0.74 o
   4   2  17      112.28      100.22      1.87 o
   5   2  17      136.79      134.95      4.06 o
   6   2  17       19.12       19.01      2.14 o
   7   2  17       23.87       26.54      2.69 o
  -6   3  17       44.21       47.82      3.04 o
  -5   3  17       11.61       10.35      1.79 o
  -4   3  17       21.34       20.85      1.76 o
  -3   3  17       10.27        6.97      0.61 o
  -2   3  17       48.90       38.39      0.81 o
  -1   3  17      409.92      405.22      2.75 o
   0   3  17      219.99      228.46      2.45 o
   1   3  17      409.36      403.82      3.48 o
   2   3  17       48.95       41.13      1.25 o
   3   3  17       10.21        6.15      0.93 o
   4   3  17       21.24       21.59      1.82 o
   5   3  17       11.53       11.11      1.86 o
   6   3  17       44.23       47.66      3.11 o
  -6   4  17      102.88      104.78      4.68 o
  -5   4  17        0.44       -1.96      1.96 o
  -4   4  17       60.68       59.57      2.56 o
  -3   4  17       13.21       13.73      1.50 o
  -2   4  17       89.10       93.93      2.22 o
  -1   4  17      134.84      133.29      1.94 o
   0   4  17       91.56       89.39      1.69 o
   1   4  17      135.07      138.04      2.37 o
   2   4  17       89.54       94.17      2.06 o
   3   4  17       13.13       12.33      1.21 o
   4   4  17       60.87       58.50      2.32 o
   5   4  17        0.47       -1.78      1.95 o
   6   4  17      102.88      105.80      4.30 o
  -5   5  17      105.43      114.10      3.89 o
  -4   5  17      146.61      146.79      3.72 o
  -3   5  17      135.93      138.55      3.19 o
  -2   5  17       81.76       84.48      2.55 o
  -1   5  17       11.03       10.16      1.55 o
   0   5  17       27.56       29.75      1.60 o
   1   5  17       10.93       10.49      1.34 o
   2   5  17       81.55       81.14      2.29 o
   3   5  17      135.72      139.28      2.92 o
   4   5  17      146.22      144.66      3.59 o
   5   5  17      105.34      114.19      4.01 o
  -4   6  17       27.56       30.45      2.86 o
  -3   6  17       66.12       65.33      3.11 o
  -2   6  17        5.83        6.33      1.70 o
  -1   6  17       51.90       51.20      2.41 o
   0   6  17        0.61        0.56      1.36 o
   1   6  17       52.02       50.31      2.15 o
   2   6  17        5.78        4.42      1.53 o
   3   6  17       65.49       67.27      2.72 o
   4   6  17       27.57       25.39      2.81 o
  -2   7  17      120.72      112.52      4.04 o
  -1   7  17       48.13       51.51      2.73 o
   0   7  17       50.22       52.52      2.76 o
   1   7  17       48.48       51.57      2.58 o
   2   7  17      120.59      123.93      3.38 o
   0   0  18      370.85      373.52      3.14 o
   1   0  18       10.35        7.53      0.62 o
   2   0  18      840.91      880.56      5.20 o
   3   0  18      329.84      321.87      3.51 o
   4   0  18       39.90       41.42      2.18 o
   5   0  18       13.59       10.47      1.56 o
   6   0  18       42.65       37.76      2.95 o
   7   0  18       26.73       27.38      2.91 o
  -7   1  18       15.81       14.88      2.83 o
  -6   1  18       36.11       38.52      2.62 o
  -5   1  18       93.42      105.12      3.99 o
  -4   1  18      132.40      124.56      3.28 o
  -3   1  18      539.14      520.38      8.17 o
  -2   1  18      336.31      330.86      2.87 o
  -1   1  18       30.79       27.83      0.95 o
   0   1  18      375.34      410.83      2.75 o
   1   1  18       30.85       26.94      0.81 o
   2   1  18      335.79      336.40      2.47 o
   3   1  18      537.77      535.46      5.06 o
   4   1  18      132.45      130.75      3.16 o
   5   1  18       93.52       97.76      3.49 o
   6   1  18       36.25       40.17      2.76 o
   7   1  18       15.89       15.45      2.74 o
  -6   2  18       99.80       98.22      3.49 o
  -5   2  18       22.17       25.57      1.82 o
  -4   2  18        3.71        2.27      1.12 o
  -3   2  18      179.46      164.79      4.00 o
  -2   2  18       13.70       10.54      0.74 o
  -1   2  18       31.49       32.68      0.88 o
   0   2  18       39.71       37.49      0.91 o
   1   2  18       31.52       33.56      1.05 o
   2   2  18       13.67        9.77      0.57 o
   3   2  18      179.38      165.27      2.66 o
   4   2  18        3.77        3.42      1.24 o
   5   2  18       22.23       25.28      2.32 o
   6   2  18       99.82       98.68      3.65 o
  -6   3  18        5.67        8.06      2.57 o
  -5   3  18      118.19      120.93      4.05 o
  -4   3  18       54.15       58.87      2.39 o
  -3   3  18       37.16       43.15      1.71 o
  -2   3  18      296.03      284.89      3.24 o
  -1   3  18      100.10       99.13      1.43 o
   0   3  18      250.66      235.43      3.11 o
   1   3  18      100.41      100.45      1.90 o
   2   3  18      296.71      293.33      3.14 o
   3   3  18       37.29       41.29      1.50 o
   4   3  18       53.73       62.65      2.63 o
   5   3  18      118.35      117.73      4.09 o
   6   3  18        5.57        6.61      2.36 o
  -6   4  18        3.54        4.75      2.74 o
  -5   4  18        1.80        2.16      2.18 o
  -4   4  18       66.16       64.62      2.65 o
  -3   4  18       58.52       64.35      2.25 o
  -2   4  18        4.26        5.40      1.15 o
  -1   4  18        3.32        3.38      0.70 o
   0   4  18        9.56       12.00      1.04 o
   1   4  18        3.34        4.41      0.99 o
   2   4  18        4.23        4.59      0.98 o
   3   4  18       58.64       60.60      1.89 o
   4   4  18       65.91       64.92      2.69 o
   5   4  18        1.80        1.40      2.24 o
   6   4  18        3.50        5.97      2.52 o
  -5   5  18       58.63       56.72      3.27 o
  -4   5  18       11.54       12.35      1.77 o
  -3   5  18       60.26       59.77      2.64 o
  -2   5  18       94.10       88.58      2.81 o
  -1   5  18       30.80       29.27      1.84 o
   0   5  18       39.16       40.14      1.70 o
   1   5  18       30.78       26.99      1.52 o
   2   5  18       93.92       88.48      2.39 o
   3   5  18       60.46       56.86      2.24 o
   4   5  18       11.49       14.26      1.89 o
   5   5  18       58.76       59.09      3.51 o
  -4   6  18        6.85        9.18      2.77 o
  -3   6  18       12.01       11.66      2.16 o
  -2   6  18       16.67       15.15      1.81 o
  -1   6  18       15.85       14.31      1.75 o
   0   6  18        7.00        6.87      1.56 o
   1   6  18       15.74       15.67      1.56 o
   2   6  18       16.69       15.90      1.73 o
   3   6  18       12.12       15.94      2.00 o
   4   6  18        6.90        8.18      2.54 o
  -2   7  18       65.75       64.83      3.52 o
  -1   7  18        7.42        6.20      2.11 o
   0   7  18        1.49        2.34      1.98 o
   1   7  18        7.53        5.82      1.84 o
   2   7  18       65.43       65.78      2.66 o
   1   0  19      465.38      492.90      5.33 o
   2   0  19      113.43      108.10      1.95 o
   3   0  19      243.20      236.12      3.58 o
   4   0  19       54.63       48.68      2.40 o
   5   0  19        1.54        0.82      1.48 o
   6   0  19        9.00        8.22      2.27 o
   7   0  19       78.35       87.63      4.24 o
  -7   1  19       28.08       33.84      4.55 o
  -6   1  19       26.26       27.94      2.35 o
  -5   1  19       43.81       44.88      2.77 o
  -4   1  19       62.13       58.85      1.84 o
  -3   1  19      158.39      151.72      3.43 o
  -2   1  19       13.38       15.39      0.85 o
  -1   1  19      296.18      286.47      2.83 o
   0   1  19       17.54       21.98      0.80 o
   1   1  19      295.80      290.20      2.26 o
   2   1  19       13.49       16.26      0.71 o
   3   1  19      158.59      158.10      3.28 o
   4   1  19       62.38       63.28      2.41 o
   5   1  19       43.97       43.28      2.58 o
   6   1  19       26.27       26.25      2.38 o
   7   1  19       28.25       27.25      2.95 o
  -6   2  19        5.31        9.34      2.28 o
  -5   2  19        5.99        5.79      2.10 o
  -4   2  19      124.21      109.04      2.72 o
  -3   2  19      222.49      225.87      3.97 o
  -2   2  19      624.79      620.05      4.76 o
  -1   2  19      147.83      134.93      1.57 o
   0   2  19       26.45       31.19      0.88 o
   1   2  19      148.03      137.60      1.87 o
   2   2  19      624.50      616.88      3.75 o
   3   2  19      223.15      219.53      2.85 o
   4   2  19      124.17      110.26      3.01 o
   5   2  19        5.97        5.19      1.90 o
   6   2  19        5.32        7.99      2.04 o
  -6   3  19       15.48       21.58      2.77 o
  -5   3  19       30.08       27.27      2.45 o
  -4   3  19      105.85       99.81      2.95 o
  -3   3  19       42.47       36.72      1.75 o
  -2   3  19      104.45      103.02      1.77 o
  -1   3  19      368.22      367.26      2.60 o
   0   3  19      473.08      442.19      4.34 o
   1   3  19      367.90      373.94      3.44 o
   2   3  19      104.64      103.04      1.94 o
   3   3  19       42.47       35.78      1.39 o
   4   3  19      105.71      101.45      3.23 o
   5   3  19       29.99       30.95      2.64 o
   6   3  19       15.71       16.06      2.42 o
  -5   4  19        1.47        1.74      2.19 o
  -4   4  19      103.41      102.54      3.13 o
  -3   4  19       65.61       65.11      2.50 o
  -2   4  19       26.41       21.69      1.46 o
  -1   4  19      110.18      121.08      1.90 o
   0   4  19      230.29      229.30      2.83 o
   1   4  19      110.20      125.60      2.32 o
   2   4  19       26.38       22.64      1.30 o
   3   4  19       65.29       60.57      2.07 o
   4   4  19      103.43      104.01      3.26 o
   5   4  19        1.48        1.55      2.26 o
  -5   5  19       52.57       58.48      3.61 o
  -4   5  19       64.18       58.79      2.79 o
  -3   5  19       30.31       27.29      2.18 o
  -2   5  19       38.41       37.91      2.10 o
  -1   5  19       53.11       50.65      2.21 o
   0   5  19       92.70       98.42      2.36 o
   1   5  19       53.25       49.46      1.84 o
   2   5  19       38.47       38.02      1.78 o
   3   5  19       30.26       28.07      2.11 o
   4   5  19       64.18       62.95      3.10 o
   5   5  19       52.93       58.79      3.76 o
  -4   6  19       27.94       26.96      3.23 o
  -3   6  19      105.55      104.22      3.80 o
  -2   6  19       54.37       51.18      2.69 o
  -1   6  19      152.30      145.14      3.43 o
   0   6  19        1.66        1.52      1.47 o
   1   6  19      152.27      147.45      3.05 o
   2   6  19       54.51       53.45      2.58 o
   3   6  19      105.07       98.27      3.42 o
   4   6  19       28.04       25.20      2.86 o
  -1   7  19        3.63        4.79      2.15 o
   0   7  19        7.97        8.92      2.05 o
   1   7  19        3.64        3.69      1.86 o
   0   0  20      242.46      267.11      3.12 o
   1   0  20       80.22       78.95      1.60 o
   2   0  20       88.20       95.53      1.60 o
   3   0  20      161.96      156.71      2.65 o
   4   0  20      184.47      181.46      4.07 o
   5   0  20       19.47       22.37      1.85 o
   6   0  20        7.98        5.75      2.19 o
  -6   1  20        7.66        8.65      1.84 o
  -5   1  20       21.35       22.46      2.16 o
  -4   1  20        7.30        6.06      1.39 o
  -3   1  20       96.11       83.75      2.54 o
  -2   1  20      148.85      139.79      2.84 o
  -1   1  20       57.11       52.40      1.34 o
   0   1  20      361.97      368.53      2.58 o
   1   1  20       56.82       54.27      1.16 o
   2   1  20      148.32      141.64      2.53 o
   3   1  20       95.72       88.48      2.08 o
   4   1  20        7.29        6.24      1.50 o
   5   1  20       21.42       23.37      2.21 o
   6   1  20        7.57        6.33      2.15 o
  -6   2  20       82.55       79.61      3.91 o
  -5   2  20       25.60       25.24      2.55 o
  -4   2  20        4.83        4.15      1.53 o
  -3   2  20       47.37       41.33      2.01 o
  -2   2  20      124.28      113.81      1.91 o
  -1   2  20      154.08      148.63      1.67 o
   0   2  20       74.07       61.44      1.25 o
   1   2  20      154.47      145.37      2.14 o
   2   2  20      124.09      118.91      1.78 o
   3   2  20       47.66       47.44      2.00 o
   4   2  20        4.79        3.68      1.38 o
   5   2  20       25.66       25.15      2.36 o
   6   2  20       82.85       82.11      3.50 o
  -6   3  20       21.28       27.20      2.91 o
  -5   3  20        6.12        8.62      1.98 o
  -4   3  20       36.41       37.16      2.30 o
  -3   3  20      219.32      209.65      4.00 o
  -2   3  20       52.45       65.81      1.46 o
  -1   3  20      305.63      311.44      2.44 o
   0   3  20       40.27       36.66      1.22 o
   1   3  20      305.51      311.84      3.41 o
   2   3  20       52.90       66.11      1.62 o
   3   3  20      219.48      205.27      3.27 o
   4   3  20       36.55       38.09      2.28 o
   5   3  20        6.19        8.84      2.21 o
   6   3  20       21.26       25.93      2.70 o
  -5   4  20       66.62       77.20      4.03 o
  -4   4  20       89.23       91.08      3.06 o
  -3   4  20       30.78       27.53      2.01 o
  -2   4  20       88.79       84.22      2.11 o
  -1   4  20       61.05       61.29      2.08 o
   0   4  20       40.91       43.92      1.48 o
   1   4  20       61.08       61.96      1.77 o
   2   4  20       88.49       83.01      2.04 o
   3   4  20       30.95       31.73      1.87 o
   4   4  20       89.08       86.75      3.07 o
   5   4  20       66.48       65.63      3.61 o
  -4   5  20       15.55       12.13      2.06 o
  -3   5  20       29.59       27.96      2.26 o
  -2   5  20       69.50       67.96      2.60 o
  -1   5  20       39.36       32.42      1.96 o
   0   5  20       13.83       16.74      1.40 o
   1   5  20       39.61       36.04      1.67 o
   2   5  20       69.37       66.64      2.30 o
   3   5  20       29.68       28.63      2.11 o
   4   5  20       15.46       16.26      2.20 o
  -3   6  20       45.30       52.74      2.99 o
  -2   6  20       30.84       29.27      2.27 o
  -1   6  20        3.06        1.95      1.60 o
   0   6  20        0.58        2.02      1.53 o
   1   6  20        3.07        2.52      1.34 o
   2   6  20       30.67       33.31      2.21 o
   3   6  20       45.47       45.52      2.55 o
  -1   7  20        3.98        4.12      2.17 o
   0   7  20        6.38        7.73      1.85 o
   1   7  20        4.03        7.02      2.05 o
   1   0  21        3.07        2.66      0.76 o
   2   0  21       21.66       21.50      0.93 o
   3   0  21      183.48      187.81      3.43 o
   4   0  21       15.20       13.02      1.79 o
   5   0  21        4.79        3.92      1.56 o
   6   0  21        0.01        1.07      2.43 o
  -6   1  21       35.25       33.58      2.77 o
  -5   1  21        7.74        8.99      1.88 o
  -4   1  21       13.80       14.32      1.60 o
  -3   1  21       25.18       23.51      1.68 o
  -2   1  21      187.31      184.48      2.25 o
  -1   1  21      395.78      381.58      4.47 o
   0   1  21      681.10      649.12      3.85 o
   1   1  21      396.20      381.09      4.03 o
   2   1  21      187.35      174.43      2.29 o
   3   1  21       25.20       24.93      1.38 o
   4   1  21       13.99       13.61      1.61 o
   5   1  21        7.70        7.72      1.90 o
   6   1  21       35.01       38.91      2.81 o
  -6   2  21       22.03       21.03      2.57 o
  -5   2  21       14.36       15.75      2.39 o
  -4   2  21       46.95       46.53      2.56 o
  -3   2  21       55.85       51.80      2.00 o
  -2   2  21      298.49      271.80      3.75 o
  -1   2  21       55.96       51.90      1.12 o
   0   2  21       33.84       35.99      1.11 o
   1   2  21       55.71       54.93      1.47 o
   2   2  21      298.67      280.32      2.63 o
   3   2  21       55.61       55.35      1.62 o
   4   2  21       46.73       45.20      2.66 o
   5   2  21       14.27       13.20      2.12 o
   6   2  21       21.86       23.46      2.45 o
  -6   3  21       15.60       16.29      3.05 o
  -5   3  21      345.81      353.51      7.18 o
  -4   3  21       31.75       33.04      2.68 o
  -3   3  21      168.30      172.63      3.70 o
  -2   3  21      186.40      183.98      2.56 o
  -1   3  21       96.57      103.36      1.65 o
   0   3  21       46.52       43.29      1.40 o
   1   3  21       96.16      106.30      2.07 o
   2   3  21      186.26      185.94      2.53 o
   3   3  21      168.31      166.98      3.53 o
   4   3  21       31.68       33.09      2.59 o
   5   3  21      345.35      346.29      6.76 o
   6   3  21       15.51       20.19      2.65 o
  -5   4  21       83.29       82.00      4.57 o
  -4   4  21       33.99       35.21      2.67 o
  -3   4  21       78.20       85.54      2.96 o
  -2   4  21       41.20       40.79      1.61 o
  -1   4  21       33.34       32.85      1.72 o
   0   4  21       57.78       56.65      1.63 o
   1   4  21       33.06       31.63      1.37 o
   2   4  21       41.19       43.92      1.61 o
   3   4  21       78.24       79.74      2.57 o
   4   4  21       34.21       34.02      2.51 o
   5   4  21       83.22       82.33      3.86 o
  -4   5  21       12.89       13.82      2.47 o
  -3   5  21       58.04       57.09      2.96 o
  -2   5  21       49.88       48.55      2.51 o
  -1   5  21       26.98       26.24      1.85 o
   0   5  21      567.44      576.99      5.68 o
   1   5  21       27.05       25.79      1.55 o
   2   5  21       49.63       44.41      2.32 o
   3   5  21       58.19       60.09      2.73 o
   4   5  21       12.82       10.89      2.38 o
  -3   6  21       33.82       38.54      2.79 o
  -2   6  21       26.64       30.44      2.40 o
  -1   6  21        2.22        2.57      1.61 o
   0   6  21       41.40       48.35      2.25 o
   1   6  21        2.17        2.84      1.49 o
   2   6  21       26.68       25.03      1.93 o
   3   6  21       33.77       37.70      2.71 o
   0   7  21        0.00        0.43      1.90 o
   0   0  22       74.92       60.64      1.71 o
   1   0  22      144.90      131.24      2.01 o
   2   0  22        0.66        1.37      0.66 o
   3   0  22      191.79      196.14      3.56 o
   4   0  22       91.74       92.28      3.14 o
   5   0  22        0.52        0.23      1.61 o
   6   0  22        2.50        5.54      2.38 o
  -6   1  22        4.65        6.96      2.17 o
  -5   1  22       80.20       77.10      3.26 o
  -4   1  22      124.41      122.76      3.27 o
  -3   1  22        4.79        3.81      1.33 o
  -2   1  22       38.85       36.90      1.22 o
  -1   1  22      154.96      154.20      2.19 o
   0   1  22      108.72      115.33      1.80 o
   1   1  22      155.16      153.27      1.88 o
   2   1  22       38.92       36.99      1.19 o
   3   1  22        4.76        4.53      1.04 o
   4   1  22      124.26      118.02      3.27 o
   5   1  22       80.01       74.36      3.33 o
   6   1  22        4.70        6.41      2.35 o
  -6   2  22       60.13       58.14      3.52 o
  -5   2  22       67.16       72.66      3.59 o
  -4   2  22        5.62        4.98      1.65 o
  -3   2  22       38.64       35.85      1.75 o
  -2   2  22       88.56       89.51      2.05 o
  -1   2  22      175.18      156.42      2.36 o
   0   2  22        9.29       11.77      0.81 o
   1   2  22      174.31      152.33      3.62 o
   2   2  22       88.37       87.53      1.80 o
   3   2  22       38.68       36.70      1.40 o
   4   2  22        5.68        7.28      1.90 o
   5   2  22       66.85       69.59      3.13 o
   6   2  22       60.42       62.73      3.24 o
  -6   3  22       36.08       36.86      3.54 o
  -5   3  22       59.91       67.70      3.62 o
  -4   3  22      207.45      215.08      5.44 o
  -3   3  22      116.16      107.71      3.17 o
  -2   3  22       20.99       22.19      1.13 o
  -1   3  22       59.31       52.08      1.23 o
   0   3  22        0.13        0.27      0.85 o
   1   3  22       59.29       56.90      1.58 o
   2   3  22       20.98       20.35      1.24 o
   3   3  22      116.40      110.29      2.99 o
   4   3  22      207.01      213.34      5.11 o
   5   3  22       59.97       70.33      3.52 o
   6   3  22       36.23       33.36      2.85 o
  -5   4  22       10.68        9.02      2.91 o
  -4   4  22       57.39       60.13      3.16 o
  -3   4  22       74.44       74.01      2.67 o
  -2   4  22       10.61        9.91      1.43 o
  -1   4  22        4.12        3.39      1.27 o
   0   4  22       93.47       86.39      1.94 o
   1   4  22        4.10        3.95      0.95 o
   2   4  22       10.55        8.29      1.16 o
   3   4  22       74.00       68.66      2.45 o
   4   4  22       57.63       61.25      3.10 o
   5   4  22       10.74        8.89      2.37 o
  -4   5  22       21.68       21.99      2.63 o
  -3   5  22       42.44       43.77      2.73 o
  -2   5  22        0.10        0.57      1.76 o
  -1   5  22      133.11      140.00      3.34 o
   0   5  22       62.68       70.29      2.33 o
   1   5  22      133.24      133.65      2.74 o
   2   5  22        0.09        1.38      1.52 o
   3   5  22       42.56       46.87      2.80 o
   4   5  22       21.62       23.24      2.65 o
  -3   6  22       28.80       30.10      2.61 o
  -2   6  22       17.69       17.94      2.11 o
  -1   6  22       30.04       30.36      2.19 o
   0   6  22        0.25        0.93      1.55 o
   1   6  22       30.02       28.08      2.15 o
   2   6  22       17.99       16.92      2.01 o
   3   6  22       28.71       31.99      2.64 o
   1   0  23        9.37        9.72      0.93 o
   2   0  23       64.56       59.78      2.31 o
   3   0  23      119.03      121.03      2.97 o
   4   0  23        4.01        4.18      1.65 o
   5   0  23       52.86       53.11      2.58 o
   6   0  23        0.14       -0.30      2.35 o
  -6   1  23       65.68       57.58      3.47 o
  -5   1  23       10.61       10.03      1.99 o
  -4   1  23       41.48       43.89      2.28 o
  -3   1  23      110.58      109.43      2.81 o
  -2   1  23      409.87      403.16      4.56 o
  -1   1  23      299.40      283.42      2.96 o
   0   1  23       91.87       97.14      1.45 o
   1   1  23      300.13      283.66      2.53 o
   2   1  23      410.60      401.95      3.48 o
   3   1  23      110.57      106.19      2.96 o
   4   1  23       41.54       47.67      2.33 o
   5   1  23       10.68       11.95      2.07 o
   6   1  23       65.37       61.54      3.65 o
  -6   2  23       52.78       60.01      3.62 o
  -5   2  23       74.25       76.43      3.68 o
  -4   2  23        5.06        4.26      2.04 o
  -3   2  23       40.02       36.37      1.93 o
  -2   2  23       90.36       90.77      2.09 o
  -1   2  23      284.47      265.89      3.00 o
   0   2  23      265.28      259.95      3.16 o
   1   2  23      283.96      267.98      3.28 o
   2   2  23       90.42       92.54      1.87 o
   3   2  23       39.87       36.92      2.12 o
   4   2  23        4.98        4.75      1.80 o
   5   2  23       74.30       67.76      3.19 o
   6   2  23       52.85       57.85      3.12 o
  -5   3  23       51.33       56.56      3.54 o
  -4   3  23       46.02       46.93      2.97 o
  -3   3  23      107.64       98.98      2.74 o
  -2   3  23       37.00       32.87      1.46 o
  -1   3  23       78.21       77.07      1.62 o
   0   3  23      152.01      155.51      2.38 o
   1   3  23       78.19       79.73      1.81 o
   2   3  23       37.07       34.07      1.48 o
   3   3  23      107.17      101.27      2.90 o
   4   3  23       45.93       45.91      2.91 o
   5   3  23       51.78       54.65      3.32 o
  -5   4  23        2.97       -1.32      3.18 o
  -4   4  23      188.31      199.17      5.70 o
  -3   4  23        7.61        9.43      1.80 o
  -2   4  23        7.94        8.58      1.47 o
  -1   4  23      224.31      225.05      3.65 o
   0   4  23       53.74       52.58      1.64 o
   1   4  23      224.32      227.90      3.11 o
   2   4  23        8.00        7.07      1.31 o
   3   4  23        7.57        7.63      1.66 o
   4   4  23      188.91      197.58      4.87 o
   5   4  23        2.98        5.05      2.52 o
  -4   5  23       23.07       24.98      2.69 o
  -3   5  23       19.34       22.64      2.50 o
  -2   5  23       36.06       36.26      2.36 o
  -1   5  23        5.68        5.36      1.69 o
   0   5  23       31.58       33.28      1.84 o
   1   5  23        5.61        6.32      1.29 o
   2   5  23       36.00       37.54      2.21 o
   3   5  23       19.36       19.99      2.16 o
   4   5  23       22.95       17.86      2.62 o
  -2   6  23        0.69       -0.56      2.00 o
  -1   6  23       70.25       71.59      2.90 o
   0   6  23        4.17        3.53      1.63 o
   1   6  23       70.25       72.89      2.82 o
   2   6  23        0.70        1.01      2.08 o
   0   0  24        4.84        6.59      0.96 o
   1   0  24      245.49      224.84      2.70 o
   2   0  24      150.98      140.73      2.97 o
   3   0  24        6.12        6.22      1.35 o
   4   0  24      110.67      112.59      3.56 o
   5   0  24        9.96        7.50      1.73 o
   6   0  24        2.47        2.42      2.29 o
  -6   1  24        6.59        7.43      2.32 o
  -5   1  24       13.24       11.45      2.09 o
  -4   1  24       40.35       41.60      2.21 o
  -3   1  24       74.36       71.38      2.40 o
  -2   1  24      142.39      140.46      2.97 o
  -1   1  24       35.43       32.04      1.30 o
   0   1  24      156.68      137.82      2.32 o
   1   1  24       35.22       31.60      0.98 o
   2   1  24      141.86      131.89      2.37 o
   3   1  24       74.33       68.15      2.62 o
   4   1  24       40.41       38.96      2.25 o
   5   1  24       13.21       12.82      2.12 o
   6   1  24        6.62        7.18      2.46 o
  -6   2  24       57.60       59.07      3.64 o
  -5   2  24       89.28       89.17      3.99 o
  -4   2  24       22.49       18.73      2.34 o
  -3   2  24       28.97       22.88      1.75 o
  -2   2  24       21.59       18.61      1.35 o
  -1   2  24      230.25      219.91      3.93 o
   0   2  24      887.43      854.26      5.54 o
   1   2  24      230.19      234.43      3.15 o
   2   2  24       21.65       18.59      1.09 o
   3   2  24       28.89       23.20      1.94 o
   4   2  24       22.51       22.30      2.20 o
   5   2  24       89.28       85.87      3.50 o
   6   2  24       57.98       63.60      3.59 o
  -5   3  24       32.37       32.55      2.97 o
  -4   3  24       45.10       38.86      2.88 o
  -3   3  24       29.75       31.45      2.07 o
  -2   3  24       82.76       83.52      2.13 o
  -1   3  24       74.71       72.37      1.84 o
   0   3  24       72.88       74.13      1.83 o
   1   3  24       74.62       76.54      1.80 o
   2   3  24       83.10       83.11      2.07 o
   3   3  24       29.77       34.05      2.30 o
   4   3  24       44.84       42.04      2.82 o
   5   3  24       32.53       32.30      2.78 o
  -5   4  24      137.92      161.69      7.04 o
  -4   4  24        2.85        2.14      2.56 o
  -3   4  24      142.15      132.09      4.28 o
  -2   4  24        8.06        7.60      1.42 o
  -1   4  24       29.00       27.29      1.82 o
   0   4  24      100.08       97.70      2.41 o
   1   4  24       29.16       28.96      1.53 o
   2   4  24        8.00        8.83      1.38 o
   3   4  24      142.06      134.21      3.89 o
   4   4  24        2.86        3.12      2.13 o
   5   4  24      137.82      145.54      4.90 o
  -4   5  24       15.84       18.26      2.78 o
  -3   5  24       76.59       80.46      3.74 o
  -2   5  24       17.51       17.88      2.01 o
  -1   5  24       35.46       37.46      2.35 o
   0   5  24        5.83        6.88      1.43 o
   1   5  24       35.36       37.56      1.99 o
   2   5  24       17.54       17.02      2.07 o
   3   5  24       76.50       78.62      3.67 o
   4   5  24       15.73       17.18      2.56 o
  -2   6  24       30.00       30.11      2.46 o
  -1   6  24        4.85        5.20      1.90 o
   0   6  24      191.81      187.26      4.47 o
   1   6  24        4.88        5.54      1.87 o
   2   6  24       30.04       31.91      2.55 o
   1   0  25      148.34      152.77      2.73 o
   2   0  25      477.03      458.85      5.18 o
   3   0  25       26.11       27.75      1.73 o
   4   0  25        2.14        2.73      1.67 o
   5   0  25        2.66        3.50      1.98 o
   6   0  25        0.54        1.66      2.46 o
  -6   1  25        1.59        3.71      2.33 o
  -5   1  25       14.16       13.94      2.28 o
  -4   1  25        3.28        3.17      1.57 o
  -3   1  25       53.93       51.85      2.16 o
  -2   1  25       32.50       32.30      1.59 o
  -1   1  25       16.53       15.94      1.34 o
   0   1  25      126.77      121.17      2.14 o
   1   1  25       16.44       16.32      1.01 o
   2   1  25       32.68       31.05      1.38 o
   3   1  25       53.77       52.59      2.45 o
   4   1  25        3.30        4.95      1.67 o
   5   1  25       14.13       13.24      2.15 o
   6   1  25        1.56        4.14      2.57 o
  -5   2  25       58.04       61.06      3.79 o
  -4   2  25      108.67      103.78      4.05 o
  -3   2  25       10.44       11.61      1.55 o
  -2   2  25       40.12       40.53      1.68 o
  -1   2  25       47.83       47.22      1.53 o
   0   2  25        8.10       11.02      0.95 o
   1   2  25       47.84       48.19      1.69 o
   2   2  25       39.97       42.40      1.46 o
   3   2  25       10.49       10.27      1.67 o
   4   2  25      108.45       98.60      3.47 o
   5   2  25       57.69       61.68      3.19 o
  -5   3  25      136.91      143.93      4.99 o
  -4   3  25        7.58        4.29      2.17 o
  -3   3  25        1.93        1.74      1.54 o
  -2   3  25       13.06       11.73      1.22 o
  -1   3  25       13.71       12.47      1.30 o
   0   3  25       35.28       31.55      1.35 o
   1   3  25       13.67       14.70      1.19 o
   2   3  25       12.99       11.58      1.28 o
   3   3  25        1.87        0.75      1.82 o
   4   3  25        7.67        6.33      2.16 o
   5   3  25      137.17      142.18      4.75 o
  -4   4  25       14.09       17.19      2.87 o
  -3   4  25       36.36       37.29      2.73 o
  -2   4  25       18.85       17.38      1.87 o
  -1   4  25      168.87      171.37      3.94 o
   0   4  25        2.27        3.74      1.20 o
   1   4  25      169.02      173.19      3.00 o
   2   4  25       19.01       17.73      1.79 o
   3   4  25       36.32       38.25      2.49 o
   4   4  25       14.21       14.52      2.32 o
  -3   5  25        9.26        9.25      2.40 o
  -2   5  25        7.58        6.37      1.88 o
  -1   5  25       62.72       68.84      2.74 o
   0   5  25      140.96      148.64      3.63 o
   1   5  25       62.89       72.06      2.62 o
   2   5  25        7.67        5.28      1.76 o
   3   5  25        9.30        8.28      2.32 o
  -2   6  25       44.82       48.68      2.97 o
  -1   6  25       57.20       56.88      2.76 o
   0   6  25       49.20       53.42      2.76 o
   1   6  25       56.88       61.23      2.85 o
   2   6  25       45.02       51.18      3.24 o
   0   0  26       52.76       56.58      2.41 o
   1   0  26       40.32       39.50      1.54 o
   2   0  26        0.26        5.09      1.40 o
   3   0  26       43.80       41.71      2.02 o
   4   0  26       84.40       88.16      3.14 o
   5   0  26        0.96       -0.18      2.19 o
   6   0  26       16.22       16.30      2.92 o
  -5   1  26        3.78        3.73      2.19 o
  -4   1  26       40.33       39.53      2.31 o
  -3   1  26       99.27       96.95      2.79 o
  -2   1  26      223.89      229.57      3.43 o
  -1   1  26      152.74      148.84      2.80 o
   0   1  26       47.46       48.47      1.53 o
   1   1  26      152.79      145.06      2.20 o
   2   1  26      223.39      222.79      3.87 o
   3   1  26       98.68       98.13      3.10 o
   4   1  26       40.22       36.00      2.34 o
   5   1  26        3.83        4.03      2.20 o
  -5   2  26       24.15       24.90      2.74 o
  -4   2  26       42.64       44.48      2.98 o
  -3   2  26       15.87       17.68      1.69 o
  -2   2  26       40.88       39.95      1.71 o
  -1   2  26       21.55       18.01      1.15 o
   0   2  26      262.72      253.62      3.44 o
   1   2  26       21.60       20.93      1.34 o
   2   2  26       40.82       40.57      1.96 o
   3   2  26       15.91       17.42      1.89 o
   4   2  26       42.73       40.90      2.63 o
   5   2  26       24.17       28.11      2.50 o
  -5   3  26       24.96       23.85      2.79 o
  -4   3  26      110.06      118.04      4.36 o
  -3   3  26        7.44        5.80      1.82 o
  -2   3  26       80.29       75.99      2.57 o
  -1   3  26        0.74        0.44      1.28 o
   0   3  26      113.13      104.69      2.30 o
   1   3  26        0.74        0.94      1.00 o
   2   3  26       80.09       78.68      2.91 o
   3   3  26        7.47        6.92      1.85 o
   4   3  26      110.01      120.19      4.24 o
   5   3  26       24.99       25.96      2.76 o
  -4   4  26       39.59       46.97      3.72 o
  -3   4  26       42.18       41.36      3.07 o
  -2   4  26       26.27       27.01      2.24 o
  -1   4  26       38.40       37.48      1.94 o
   0   4  26       16.93       21.58      1.73 o
   1   4  26       38.47       38.99      1.82 o
   2   4  26       26.27       26.30      2.18 o
   3   4  26       42.19       43.58      2.69 o
   4   4  26       39.45       39.54      2.79 o
  -3   5  26      150.62      156.05      4.91 o
  -2   5  26       13.95       10.91      2.12 o
  -1   5  26       65.54       64.25      2.73 o
   0   5  26       43.80       43.96      2.33 o
   1   5  26       65.70       69.81      2.78 o
   2   5  26       13.92       13.45      2.03 o
   3   5  26      151.36      159.01      4.95 o
  -1   6  26       83.54       89.34      3.49 o
   0   6  26       97.77       99.25      3.49 o
   1   6  26       83.46       91.48      3.69 o
   1   0  27        0.54        2.17      1.08 o
   2   0  27      757.91      763.44      8.79 o
   3   0  27       13.33       14.83      1.87 o
   4   0  27      201.57      196.50      4.49 o
   5   0  27       12.42       10.65      2.20 o
  -5   1  27       43.46       50.68      3.30 o
  -4   1  27       18.38       18.60      1.97 o
  -3   1  27       81.84       80.39      2.64 o
  -2   1  27       37.85       37.47      1.83 o
  -1   1  27      113.02      109.02      2.53 o
   0   1  27       60.24       56.86      1.65 o
   1   1  27      113.05      109.36      2.18 o
   2   1  27       37.63       35.34      2.00 o
   3   1  27       81.89       79.74      2.92 o
   4   1  27       18.44       20.84      2.02 o
   5   1  27       43.55       48.15      3.09 o
  -5   2  27       28.77       30.51      2.89 o
  -4   2  27        7.18        9.99      2.16 o
  -3   2  27      253.13      261.72      4.51 o
  -2   2  27       91.48       87.98      2.31 o
  -1   2  27       52.05       50.95      1.90 o
   0   2  27        2.85        2.05      0.92 o
   1   2  27       52.06       52.48      1.79 o
   2   2  27       91.14       93.50      2.67 o
   3   2  27      253.61      253.92      4.73 o
   4   2  27        7.35        9.67      2.04 o
   5   2  27       28.72       32.71      2.55 o
  -5   3  27       18.52       19.61      3.93 o
  -4   3  27       20.69       25.04      3.04 o
  -3   3  27        6.90        9.69      2.55 o
  -2   3  27       10.79       10.99      1.51 o
  -1   3  27       13.75       12.77      1.52 o
   0   3  27        0.00        1.79      1.08 o
   1   3  27       13.73       12.96      1.20 o
   2   3  27       10.81        9.73      1.76 o
   3   3  27        6.91        5.14      1.88 o
   4   3  27       20.59       23.97      2.57 o
   5   3  27       18.51       21.39      2.76 o
  -4   4  27       40.41       39.72      3.62 o
  -3   4  27        9.01        7.82      2.23 o
  -2   4  27       14.16       12.67      2.01 o
  -1   4  27       29.20       29.14      1.79 o
   0   4  27       64.34       63.89      2.65 o
   1   4  27       29.46       31.31      1.69 o
   2   4  27       14.05       17.69      2.01 o
   3   4  27        9.01        8.66      2.08 o
   4   4  27       40.75       39.32      2.82 o
  -3   5  27       19.10       16.87      2.70 o
  -2   5  27        5.85        3.76      2.11 o
  -1   5  27       16.21       19.08      2.10 o
   0   5  27        3.30        4.67      1.71 o
   1   5  27       16.16       17.72      2.36 o
   2   5  27        5.81        5.41      2.06 o
   3   5  27       19.01       17.02      2.45 o
   0   6  27       12.93       12.52      2.32 o
   0   0  28      477.77      488.15     12.44 o
   1   0  28      425.52      438.82      5.49 o
   2   0  28       71.53       73.44      3.31 o
   3   0  28        0.72        1.28      1.66 o
   4   0  28        4.97        8.62      1.86 o
   5   0  28       13.97       11.88      2.28 o
  -5   1  28        5.77        5.56      2.33 o
  -4   1  28       28.39       27.77      2.12 o
  -3   1  28        2.22        0.81      1.44 o
  -2   1  28       23.16       19.66      1.55 o
  -1   1  28       87.68       85.20      2.36 o
   0   1  28      200.93      196.40      2.82 o
   1   1  28       87.77       81.28      1.98 o
   2   1  28       23.14       17.22      1.62 o
   3   1  28        2.21        2.40      1.60 o
   4   1  28       28.62       29.81      2.24 o
   5   1  28        5.77        6.36      2.16 o
  -5   2  28       18.80       24.19      3.23 o
  -4   2  28       95.06      100.93      4.08 o
  -3   2  28       99.36      107.31      3.15 o
  -2   2  28      105.00      103.38      2.52 o
  -1   2  28       67.60       69.51      2.07 o
   0   2  28       45.31       41.23      1.67 o
   1   2  28       67.80       70.68      2.04 o
   2   2  28      104.66      106.04      2.89 o
   3   2  28       99.39      111.67      3.38 o
   4   2  28       95.03       96.79      3.58 o
   5   2  28       18.87       21.04      2.54 o
  -4   3  28       58.22       57.61      3.95 o
  -3   3  28        0.53        0.91      2.48 o
  -2   3  28        0.58       -0.29      1.34 o
  -1   3  28       15.03       13.72      1.54 o
   0   3  28        0.40        0.97      1.29 o
   1   3  28       15.03       14.65      1.24 o
   2   3  28        0.60        0.37      1.66 o
   3   3  28        0.53       -0.74      1.86 o
   4   3  28       58.20       60.61      3.26 o
  -4   4  28       15.44       16.40      3.05 o
  -3   4  28        3.06        1.13      2.34 o
  -2   4  28       17.94       17.10      2.31 o
  -1   4  28      136.63      141.69      3.46 o
   0   4  28       78.38       81.80      3.16 o
   1   4  28      136.61      150.72      3.34 o
   2   4  28       17.88       15.47      2.09 o
   3   4  28        3.10        0.89      2.30 o
   4   4  28       15.37       11.82      2.58 o
  -2   5  28        0.71        0.15      2.18 o
  -1   5  28      104.86      106.36      3.74 o
   0   5  28       16.35       15.19      1.98 o
   1   5  28      104.89      108.69      4.80 o
   2   5  28        0.69        0.99      2.21 o
   1   0  29       51.63       55.57      2.06 o
   2   0  29        7.70        6.60      1.44 o
   3   0  29        0.14        0.35      1.67 o
   4   0  29      224.80      241.38      5.92 o
   5   0  29        0.01        1.13      2.17 o
  -5   1  29       18.88       23.51      2.75 o
  -4   1  29        2.88        3.69      2.05 o
  -3   1  29        3.70        2.71      1.68 o
  -2   1  29       29.46       31.11      1.81 o
  -1   1  29       19.98       19.26      1.53 o
   0   1  29       58.50       64.89      2.15 o
   1   1  29       20.17       19.24      1.26 o
   2   1  29       29.74       30.83      1.69 o
   3   1  29        3.68        3.18      1.70 o
   4   1  29        2.97        3.64      2.11 o
   5   1  29       18.80       23.59      2.59 o
  -5   2  29       19.02       20.78      3.02 o
  -4   2  29        8.63        9.75      2.24 o
  -3   2  29       52.74       50.51      2.41 o
  -2   2  29       96.95       97.62      2.49 o
  -1   2  29       27.12       27.41      1.76 o
   0   2  29        2.83        3.08      1.07 o
   1   2  29       27.27       28.54      1.46 o
   2   2  29       97.17      101.11      3.03 o
   3   2  29       52.39       50.29      2.59 o
   4   2  29        8.60        9.95      2.08 o
   5   2  29       18.93       17.01      2.46 o
  -4   3  29       18.36       14.57      2.94 o
  -3   3  29        3.58        1.63      2.57 o
  -2   3  29       13.78       15.11      1.92 o
  -1   3  29       18.07       18.59      1.69 o
   0   3  29        4.78        4.30      1.31 o
   1   3  29       18.13       17.70      1.52 o
   2   3  29       13.80       14.59      1.77 o
   3   3  29        3.55        1.68      1.93 o
   4   3  29       18.39       18.30      2.52 o
  -3   4  29        2.96        2.71      2.51 o
  -2   4  29       43.69       43.01      2.88 o
  -1   4  29       99.92      103.34      3.34 o
   0   4  29      108.99      106.00      3.31 o
   1   4  29      100.14      102.56      4.40 o
   2   4  29       43.68       43.38      2.61 o
   3   4  29        2.96        2.52      2.31 o
  -2   5  29        3.90        4.40      2.43 o
  -1   5  29       10.06       11.69      2.02 o
   0   5  29       16.87       17.69      2.08 o
   1   5  29       10.11       11.72      2.64 o
   2   5  29        4.03        3.58      2.60 o
   0   0  30      367.84      382.58      6.04 o
   1   0  30      237.30      247.52      3.75 o
   2   0  30        2.41        0.87      1.39 o
   3   0  30        2.31        5.13      1.82 o
   4   0  30        1.41        0.61      2.01 o
   5   0  30       27.96       22.37      2.69 o
  -5   1  30        5.14        6.47      2.42 o
  -4   1  30        3.67        4.09      2.06 o
  -3   1  30      168.30      171.87      3.82 o
  -2   1  30       56.98       63.06      2.30 o
  -1   1  30       11.12       12.11      1.41 o
   0   1  30       21.60       20.88      1.53 o
   1   1  30       11.19        9.55      1.20 o
   2   1  30       56.76       58.12      2.11 o
   3   1  30      168.09      175.90      4.09 o
   4   1  30        3.66        3.20      2.20 o
   5   1  30        5.10        6.39      2.43 o
  -4   2  30       38.15       37.24      2.94 o
  -3   2  30      131.32      135.63      3.58 o
  -2   2  30       67.19       71.06      2.67 o
  -1   2  30        0.50        1.02      1.35 o
   0   2  30        3.98        3.68      1.12 o
   1   2  30        0.52        1.63      1.32 o
   2   2  30       67.10       68.65      2.67 o
   3   2  30      131.62      143.09      4.10 o
   4   2  30       37.78       37.47      2.70 o
  -4   3  30        1.82        1.90      2.86 o
  -3   3  30        1.33        2.87      2.49 o
  -2   3  30      101.94      100.01      3.30 o
  -1   3  30       33.18       32.02      2.01 o
   0   3  30        2.70        3.45      1.38 o
   1   3  30       33.17       32.74      2.06 o
   2   3  30      102.03      107.77      3.27 o
   3   3  30        1.31        0.57      1.95 o
   4   3  30        1.83        2.66      2.38 o
  -3   4  30       24.22       30.52      2.95 o
  -2   4  30       45.55       47.44      3.07 o
  -1   4  30        8.50        8.38      1.82 o
   0   4  30        2.06        2.70      1.62 o
   1   4  30        8.44        9.42      2.62 o
   2   4  30       45.60       53.32      3.54 o
   3   4  30       24.23       27.93      2.78 o
  -1   5  30        2.32        2.50      2.01 o
   0   5  30        0.83        1.34      2.13 o
   1   5  30        2.33        2.14      2.50 o
   1   0  31       84.51       85.28      2.43 o
   2   0  31        1.18        2.70      1.43 o
   3   0  31       75.68       77.71      3.10 o
   4   0  31        1.23       -0.16      2.04 o
  -4   1  31       69.23       73.48      3.72 o
  -3   1  31       55.67       50.17      2.41 o
  -2   1  31       92.74       97.56      2.76 o
  -1   1  31       11.93       12.02      1.43 o
   0   1  31       11.84       10.69      1.37 o
   1   1  31       11.97       12.12      1.50 o
   2   1  31       92.98       92.79      2.81 o
   3   1  31       55.68       50.81      2.58 o
   4   1  31       69.32       71.38      3.27 o
  -4   2  31       26.32       24.59      2.68 o
  -3   2  31       53.60       55.72      3.14 o
  -2   2  31        2.49        0.40      1.55 o
  -1   2  31       58.30       60.23      2.32 o
   0   2  31      106.39      102.80      3.05 o
   1   2  31       58.20       58.94      2.31 o
   2   2  31        2.50        2.94      1.52 o
   3   2  31       53.43       48.79      2.94 o
   4   2  31       26.20       28.49      2.66 o
  -3   3  31       21.27       27.51      3.53 o
  -2   3  31       15.19       17.18      2.06 o
  -1   3  31      192.30      198.56      5.20 o
   0   3  31        1.18        0.57      1.53 o
   1   3  31      192.29      202.01      4.28 o
   2   3  31       15.24       19.22      2.15 o
   3   3  31       21.03       21.40      2.29 o
  -3   4  31        8.05        7.03      2.77 o
  -2   4  31       11.69       10.30      2.31 o
  -1   4  31       37.78       38.77      2.38 o
   0   4  31       14.57       14.91      1.95 o
   1   4  31       37.62       39.83      3.38 o
   2   4  31       11.50       11.77      2.59 o
   3   4  31        8.02        5.94      2.58 o
   0   5  31        3.40        0.86      2.54 o
   0   0  32       17.83       19.52      2.09 o
   1   0  32       15.84       17.65      1.53 o
   2   0  32        0.17        1.38      1.45 o
   3   0  32        0.42        1.49      1.79 o
   4   0  32       10.60       13.21      2.08 o
  -4   1  32       24.01       21.80      2.62 o
  -3   1  32       28.69       28.68      2.07 o
  -2   1  32        1.47        3.44      1.42 o
  -1   1  32      141.10      146.75      3.21 o
   0   1  32        0.54        0.09      1.48 o
   1   1  32      140.74      138.29      3.13 o
   2   1  32        1.43        2.23      1.41 o
   3   1  32       28.47       29.89      2.27 o
   4   1  32       24.06       21.65      2.37 o
  -4   2  32       14.68       17.98      3.05 o
  -3   2  32       56.22       63.85      3.95 o
  -2   2  32        4.83        2.65      1.59 o
  -1   2  32       12.40       11.60      1.56 o
   0   2  32       29.60       32.42      2.08 o
   1   2  32       12.45       12.53      1.59 o
   2   2  32        4.81        3.56      1.75 o
   3   2  32       56.69       63.14      3.24 o
   4   2  32       14.82       15.33      2.51 o
  -3   3  32       20.91       24.68      3.08 o
  -2   3  32       52.97       59.01      2.97 o
  -1   3  32       12.51       11.96      1.77 o
   0   3  32       41.65       40.55      2.33 o
   1   3  32       12.48       11.66      2.08 o
   2   3  32       53.22       57.16      3.35 o
   3   3  32       20.89       21.26      2.32 o
  -2   4  32      135.07      139.21      4.71 o
  -1   4  32       17.30       14.69      2.18 o
   0   4  32       17.81       21.28      2.34 o
   1   4  32       17.44       16.05      2.79 o
   2   4  32      134.75      148.95      5.27 o
   1   0  33      102.01      108.44      2.75 o
   2   0  33        6.79        6.54      1.72 o
   3   0  33       48.74       52.60      2.70 o
   4   0  33        2.76        1.23      1.93 o
  -4   1  33        3.35        4.48      2.11 o
  -3   1  33      119.56      119.95      3.71 o
  -2   1  33       83.65       82.92      2.66 o
  -1   1  33       17.57       18.28      1.95 o
   0   1  33        0.10        0.83      1.49 o
   1   1  33       17.67       21.77      1.70 o
   2   1  33       83.52       86.68      2.79 o
   3   1  33      119.37      121.97      3.48 o
   4   1  33        3.37        4.62      2.24 o
  -3   2  33        2.29        1.56      2.23 o
  -2   2  33        6.53        7.06      1.79 o
  -1   2  33       33.34       35.80      2.24 o
   0   2  33      212.24      212.24      4.76 o
   1   2  33       33.37       34.83      2.20 o
   2   2  33        6.56        6.81      1.82 o
   3   2  33        2.28        1.42      1.94 o
  -3   3  33       38.50       43.99      3.73 o
  -2   3  33       62.88       58.01      3.06 o
  -1   3  33        7.99        6.65      1.98 o
   0   3  33       29.46       30.35      2.58 o
   1   3  33        8.06        8.82      2.08 o
   2   3  33       62.87       66.42      3.53 o
   3   3  33       38.43       38.38      2.81 o
  -1   4  33       38.55       42.17      3.07 o
   0   4  33       32.52       31.85      2.54 o
   1   4  33       38.83       40.06      3.04 o
   0   0  34        0.63        2.12      1.87 o
   1   0  34        7.01        8.10      1.54 o
   2   0  34       17.08       14.30      1.92 o
   3   0  34       15.67       17.76      2.02 o
  -3   1  34        8.74        8.34      2.21 o
  -2   1  34       20.41       21.05      1.91 o
  -1   1  34        9.82       10.65      1.65 o
   0   1  34        2.17        2.56      1.74 o
   1   1  34        9.75       10.84      1.59 o
   2   1  34       20.45       20.99      1.90 o
   3   1  34        8.75        9.85      1.73 o
  -3   2  34        8.16       10.24      2.78 o
  -2   2  34       15.31       13.48      1.92 o
  -1   2  34       11.35       12.19      1.75 o
   0   2  34        0.04        1.78      1.81 o
   1   2  34       11.25       13.29      2.04 o
   2   2  34       15.14       18.16      1.98 o
   3   2  34        8.22        8.77      2.20 o
  -2   3  34        5.24        6.44      2.48 o
  -1   3  34       66.22       69.62      3.20 o
   0   3  34        0.65        1.94      2.08 o
   1   3  34       66.04       71.57      3.67 o
   2   3  34        5.28        8.43      2.37 o
   0   4  34        2.93        2.25      2.49 o
   1   0  35        2.57        1.49      1.51 o
   2   0  35        3.90        6.04      1.81 o
   3   0  35       30.91       34.69      2.40 o
  -3   1  35        2.72       -0.60      2.25 o
  -2   1  35       14.53       13.79      2.01 o
  -1   1  35       71.40       73.94      2.72 o
   0   1  35        5.52        5.06      1.83 o
   1   1  35       71.37       70.86      2.64 o
   2   1  35       14.65       13.33      1.81 o
   3   1  35        2.75        0.71      1.91 o
  -3   2  35        2.00        5.61      2.93 o
  -2   2  35        5.09        6.73      1.93 o
  -1   2  35        5.26        6.22      1.80 o
   0   2  35      190.53      208.76      4.82 o
   1   2  35        5.18        6.13      1.95 o
   2   2  35        5.12        5.94      1.91 o
   3   2  35        2.00        2.90      2.28 o
  -2   3  35       23.03       19.00      2.80 o
  -1   3  35      120.72      128.25      4.07 o
   0   3  35       34.75       32.74      2.63 o
   1   3  35      120.62      127.10      4.60 o
   2   3  35       23.17       24.55      2.81 o
   0   0  36       51.91       55.55      4.24 o
   1   0  36        0.04       -0.21      1.74 o
   2   0  36       88.22       93.28      3.23 o
   3   0  36        1.26        2.68      2.05 o
  -2   1  36       19.72       25.46      2.52 o
  -1   1  36       31.74       33.87      2.13 o
   0   1  36       38.63       35.62      2.54 o
   1   1  36       31.84       33.31      2.45 o
   2   1  36       19.78       19.91      1.93 o
  -2   2  36       15.79       14.65      2.61 o
  -1   2  36       20.33       19.26      2.04 o
   0   2  36       17.83       22.16      2.27 o
   1   2  36       20.12       20.49      2.39 o
   2   2  36       15.93       15.07      2.34 o
  -1   3  36       30.91       34.15      2.96 o
   0   3  36       18.84       22.11      2.67 o
   1   3  36       30.79       41.04      3.12 o
   1   0  37        8.44        7.27      1.89 o
   2   0  37       94.38      112.47      3.86 o
  -2   1  37       17.45       23.76      2.50 o
  -1   1  37       18.81       22.41      2.30 o
   0   1  37       19.36       21.89      2.32 o
   1   1  37       18.99       20.08      2.36 o
   2   1  37       17.41       18.64      2.14 o
  -1   2  37        3.06        2.82      2.17 o
   0   2  37      106.03      109.61      3.80 o
   1   2  37        3.04        5.70      2.21 o
   0   0  38        0.15        0.09      3.03 o
   1   0  38        2.28        3.02      2.31 o
  -1   1  38        8.03        6.56      2.38 o
   0   1  38        5.35        2.75      2.24 o
   1   1  38        8.03        7.96      2.18 o
 
